# Supplementary material for: Deep sequencing reveals a DAP1 regulatory haplotype that potentiates autoimmunity in systemic lupus erythematosus
Source: Genome Biol. 2020 Nov 19;21:281. doi: 10.1186/s13059-020-02184-z (PMC7677828; doi:10.1186/s13059-020-02184-z)
Supplement: Supplementary file 1 — Additional file 1: Table S1. DAP1-SLE association results based on Immunochipv.1. Table S2. List of sequencing variants in DAP1 gene region-European cohort. Table S3. 19 SLE associated DAP1 variants used for haplotype analysis. Table S4. List of variants in African-American and Chinese cohort. Table S5. Cochran-Mantel-Haenszel test result on SNPs. Table S6. DAP1 haplotype association analysis results. Table S7. Trans-ethnic analysis by Cochran-Mantel-Haenszel and MR-MEGA program. Table S8. Diplotypes analysis in Caucasian data. Table S9. Potentially regulatory variant annotations. Table S10- eQTL effects of SLE associated variants. Table S11. Lymphoblastoid Cell Lines (LCL) used in study. Table S12. PBMCs RNA-Seq analysis. Table S13. Reactome pathway analysis. Table S14. Autoantibody data. Table S15. List of participating institutions and investigators. [file 13059_2020_2184_MOESM1_ESM.xlsx]

## Sheet: Table S1
	Table S1. SLE association test based on 12 DAP gene SNPs on Immunochipv.1
	(1700 SLEs and 2108 Controls of Caucasian ancestry were analyzed)
	Sr. No.	immunochipv.1 Marker	Chr	Position	Identifier	Gene	Chi-Sq P	Odds Ratio (Minor Allele)	Number of SLEs	Number of Controls	Minor Allele (Test Allele)	Major Allele	Allele Freq. (SLE)	Allele Freq. (Controls)
	1	rs5745294	5	10681296	rs5745294	DAP	0.991027	1	1652	2097	T	C	0.06	0.06
	2	rs3776414	5	10689562	rs3776414	DAP	0.145605	1.1	1687	2096	G	T	0.39	0.37
	3	rs5745271	5	10690749	rs5745271	DAP	0.0477208	1.1	1699	2106	C	A	0.4	0.38
	4	rs5745264	5	10691118	rs5745264	DAP	0.0722308	1.1	1698	2105	T	C	0.39	0.37
	5	rs2930047	5	10695526	rs2930047	DAP	0.0906938	1.1	1678	2093	C	T	0.39	0.37
	6	rs2918395	5	10701251	rs2918395	DAP	0.0249255	1.1	1696	2107	C	T	0.24	0.22
	7	rs2918391	5	10705486	rs2918391	DAP	0.00337811	1.2	1671	2093	A	G	0.23	0.2
	8	rs267984	5	10714364	rs267984	DAP	0.120173	1.1	1698	2107	A	T	0.37	0.36
	9	rs976422	5	10723635	rs976422	DAP	0.0190553	1.1	1699	2108	A	C	0.21	0.19
	10	rs5745217	5	10724854	rs5745217	DAP	0.145932	0.9	1693	2107	C	T	0.05	0.06
	11	rs393291	5	10732625	rs393291	DAP	0.340134	0.9	1698	2108	T	C	0.08	0.09
	12	rs267949	5	10743929	rs267949	DAP	0.149977	1.1	1695	2107	A	G	0.3	0.28

## Sheet: Table S2
Table S2a. List of sequencing variants in DAP1 gene region-European cohort																									Table 2b: Summary of sequencing variants in DAP1 gene-European (Discovery cohort)
Variant	Identifier	Reference	Transcription factor binding (ENCODE data)	Transcription factor binding score Score (ENCODE Data)	RegDB score	eQTL (Westra et al., 2013)	eQTL (Fairfax et al., 2014)	eQTL (Raj et al., 2014)	Functional annotations	MAF	Chromosome	Position	Reference	Alternate	Identifier	Classification	Priority	Gene(s)	Transcripts(s)	HGVS Description					Category	SNV	Del	Ins	Total variants
5:10679443-SNV	rs117029971	G			5				Potentially regulatory	0.000422297	5	10679443	G	C	rs117029971	UTR3	6	DAP	NM_004394	g.10679443G>C					Common variants (MAF≥0.05)	263	49	18	330
5:10679456-SNV	?	T			0					0.000846024	5	10679456	T	C		UTR3	6	DAP	NM_004394	g.10679456T>C					Low frequency and rare variants (MAF<0.05)	1620	95	49	1764
5:10679527-SNV	?	G			0					0.00041841	5	10679527	G	C		UTR3	6	DAP	NM_004394	g.10679527G>C					Classification
5:10679575-SNV	?	T			0					0.0366779	5	10679575	T	G		UTR3	6	DAP	NM_004394	g.10679575T>G					UTR	43	2	0	45
5:10679609-SNV	?	G			0					0.000419463	5	10679609	G	A		UTR3	6	DAP	NM_004394	g.10679609G>A					Intronic	1835	142	67	2044
5:10679613-SNV	?	T			0					0.00209732	5	10679613	T	C		UTR3	6	DAP	NM_004394	g.10679613T>C					Coding	5	0	0	5
5:10679635-Del	?	A			0					0.000413907	5	10679635	A	-		UTR3	6	DAP	NM_004394	g.10679635delA					Total				2094
5:10679677-SNV	?	C			0					0.00041876	5	10679677	C	T		UTR3	6	DAP	NM_004394	g.10679677C>T
5:10679746-SNV	rs7973	T			4				Potentially regulatory	0.0693522	5	10679746	T	C	rs7973	UTR3	6	DAP	NM_004394	g.10679746T>C
5:10679772-SNV	rs5745302	G			4				Potentially regulatory	0.00749376	5	10679772	G	A	rs5745302	UTR3	6	DAP	NM_004394	g.10679772G>A
5:10679774-Del	?	CTTCC			0					0.00125209	5	10679774	CTTCC	-		UTR3	6	DAP	NM_004394	g.10679774_10679778delCTTCC
5:10679819-SNV	?	G			0					0.000415282	5	10679819	G	A		UTR3	6	DAP	NM_004394	g.10679819G>A
5:10679829-SNV	?	G			0					0.000413565	5	10679829	G	A		UTR3	6	DAP	NM_004394	g.10679829G>A
5:10679850-SNV	?	G			0					0.000415282	5	10679850	G	A		UTR3	6	DAP	NM_004394	g.10679850G>A
5:10679902-SNV	?	G			0					0.00205255	5	10679902	G	T		UTR3	6	DAP	NM_004394	g.10679902G>T
5:10679955-SNV	?	C			0					0.0008285	5	10679955	C	T		UTR3	6	DAP	NM_004394	g.10679955C>T
5:10680008-SNV	?	C			0					0.000414938	5	10680008	C	T		UTR3	6	DAP	NM_004394	g.10680008C>T
5:10680063-SNV	rs5745300	G			4				Potentially regulatory	0.0690955	5	10680063	G	A	rs5745300	UTR3	6	DAP	NM_004394	g.10680063G>A
5:10680139-SNV	?	G			0					0.00041632	5	10680139	G	A		UTR3	6	DAP	NM_004394	g.10680139G>A
5:10680211-SNV	?	A			0					0.000415282	5	10680211	A	G		UTR3	6	DAP	NM_004394	g.10680211A>G
5:10680326-SNV	rs5745298	C			4				Potentially regulatory	0.00167504	5	10680326	C	A	rs5745298	UTR3	6	DAP	NM_004394	g.10680326C>A
5:10680374-SNV	?	G			0					0.00292154	5	10680374	G	A		UTR3	6	DAP	NM_004394	g.10680374G>A
5:10680415-SNV	?	G			0					0.000834028	5	10680415	G	A		UTR3	6	DAP	NM_004394	g.10680415G>A
5:10680429-SNV	rs114096982	A			0					0.00501672	5	10680429	A	G	rs114096982	UTR3	6	DAP	NM_004394	g.10680429A>G
5:10680487-SNV	rs1049344	G			5				Potentially regulatory	0.0774355	5	10680487	G	A	rs1049344	UTR3	6	DAP	NM_004394	g.10680487G>A
5:10680488-SNV	?	T			0					0.000416667	5	10680488	T	G		UTR3	6	DAP	NM_004394	g.10680488T>G
5:10680491-SNV	rs3733765	C			5				Potentially regulatory	0.000832639	5	10680491	C	T	rs3733765	UTR3	6	DAP	NM_004394	g.10680491C>T
5:10680492-SNV	rs56971497	G			5				Potentially regulatory	0.00124896	5	10680492	G	A	rs56971497	UTR3	6	DAP	NM_004394	g.10680492G>A
5:10680501-SNV	?	T			0					0.0116764	5	10680501	T	G		UTR3	6	DAP	NM_004394	g.10680501T>G
5:10680526-SNV	?	C			0					0.0233333	5	10680526	C	T		UTR3	6	DAP	NM_004394	g.10680526C>T
5:10680536-SNV	?	G			0					0.00540765	5	10680536	G	C		UTR3	6	DAP	NM_004394	g.10680536G>C
5:10680547-SNV	rs9857	T	ELK1	166	1d	DAP	DAP	DAP	Potentially regulatory	0.250208	5	10680547	T	C	rs9857	UTR3	6	DAP	NM_004394	g.10680547T>C
5:10680568-SNV	?	T	ELK1	166	0				Potentially regulatory	0.00041632	5	10680568	T	C		UTR3	6	DAP	NM_004394	g.10680568T>C
5:10680593-SNV	?	C	ELK1	166	0				Potentially regulatory	0.000419815	5	10680593	C	T		UTR3	6	DAP	NM_004394	g.10680593C>T
5:10680702-SNV	?	G	ELK1	166	0				Potentially regulatory	0.000837521	5	10680702	G	C		UTR3	6	DAP	NM_004394	g.10680702G>C
5:10680703-SNV	?	G	ELK1	166	0				Potentially regulatory	0.000837521	5	10680703	G	A		UTR3	6	DAP	NM_004394	g.10680703G>A
5:10680749-SNV	rs10271	G	ELK1	166	5				Potentially regulatory	0.0682968	5	10680749	G	A	rs10271	UTR3	6	DAP	NM_004394	g.10680749G>A
5:10680810-SNV	?	C	ELK1	166	0				Potentially regulatory	0.000419815	5	10680810	C	G		UTR3	6	DAP	NM_004394	g.10680810C>G
5:10680825-SNV	?	G	ELK1	166	0				Potentially regulatory	0.00125839	5	10680825	G	A		UTR3	6	DAP	NM_004394	g.10680825G>A
5:10680895-SNV	?	A			0					0.000420168	5	10680895	A	G		UTR3	6	DAP	NM_004394	g.10680895A>G
5:10680997-SNV	rs5745297	G			1f	DAP			Potentially regulatory	0.0868289	5	10680997	G	A	rs5745297	UTR3	6	DAP	NM_004394	g.10680997G>A
5:10681080-SNV	?	A			0					0.000420521	5	10681080	A	G		UTR3	6	DAP	NM_004394	g.10681080A>G
5:10681110-SNV	rs5745296	A			5				Potentially regulatory	0.069933	5	10681110	A	G	rs5745296	UTR3	6	DAP	NM_004394	g.10681110A>G
5:10681120-SNV	rs5745295	C			5				Potentially regulatory	0.00041841	5	10681120	C	G	rs5745295	UTR3	6	DAP	NM_004394	g.10681120C>G
5:10681204-SNV	?	G			0					0.00125628	5	10681204	G	A		Coding	7	DAP	NM_004394	g.10681204G>A
5:10681253-SNV	?	G			0					0.000420168	5	10681253	G	A		Coding	7	DAP	NM_004394	g.10681253G>A
5:10681295-SNV	?	C	CTCF	350	0				Potentially regulatory	0.000419815	5	10681295	C	T		Intronic	3	DAP	NM_004394	g.10681295C>T
5:10681296-SNV	rs5745294	G	CTCF	350	3a				Potentially regulatory	0.0689076	5	10681296	G	A	rs5745294	Intronic	3	DAP	NM_004394	g.10681296G>A
5:10681314-SNV	?	A	CTCF	350	0				Potentially regulatory	0.00041632	5	10681314	A	G		Intronic	3	DAP	NM_004394	g.10681314A>G
5:10681359-SNV	?	C	CTCF, RAD21	350, 190	0				Potentially regulatory	0.000414938	5	10681359	C	G		Intronic	3	DAP	NM_004394	g.10681359C>G
5:10681375-SNV	?	C	CTCF, RAD21	350, 190	0				Potentially regulatory	0.000416667	5	10681375	C	A		Intronic	3	DAP	NM_004394	g.10681375C>A
5:10681474-Del	?	GGCCCACCAGCGCCCCT	CTCF, RAD21	350, 190	0				Potentially regulatory	0.184737	5	10681474	GGCCCACCAGCGCCCCT	-		Intronic	3	DAP	NM_004394	g.10681474_10681490delGGCCCACCAGCGCCCCT
5:10681504-SNV	?	G	CTCF, RAD21	350, 190	0				Potentially regulatory	0.00166667	5	10681504	G	C		Intronic	3	DAP	NM_004394	g.10681504G>C
5:10681506-SNV	?	T	CTCF, RAD21	350, 190	0				Potentially regulatory	0.00167224	5	10681506	T	G		Intronic	3	DAP	NM_004394	g.10681506T>G
5:10681523-SNV	?	C	CTCF, RAD21	350, 190	0				Potentially regulatory	0.000832639	5	10681523	C	T		Intronic	3	DAP	NM_004394	g.10681523C>T
5:10681533-SNV	?	C	CTCF, RAD21	350, 190	0				Potentially regulatory	0.000834725	5	10681533	C	A		Intronic	3	DAP	NM_004394	g.10681533C>A
5:10681539-SNV	?	C	CTCF, RAD21	350, 190	0				Potentially regulatory	0.000417014	5	10681539	C	G		Intronic	3	DAP	NM_004394	g.10681539C>G
5:10681543-SNV	?	C	CTCF, RAD21	350, 190	0				Potentially regulatory	0.000417014	5	10681543	C	T		Intronic	3	DAP	NM_004394	g.10681543C>T
5:10681550-SNV	?	G	CTCF, RAD21	350, 190	0				Potentially regulatory	0.000415628	5	10681550	G	A		Intronic	3	DAP	NM_004394	g.10681550G>A
5:10681564-SNV	?	G	CTCF, RAD21	350, 190	0				Potentially regulatory	0.00082713	5	10681564	G	A		Intronic	3	DAP	NM_004394	g.10681564G>A
5:10681580-SNV	?	C	CTCF, RAD21	350, 190	0				Potentially regulatory	0.001657	5	10681580	C	G		Intronic	3	DAP	NM_004394	g.10681580C>G
5:10681581-SNV	?	G	CTCF, RAD21	350, 190	0				Potentially regulatory	0.00124481	5	10681581	G	C		Intronic	3	DAP	NM_004394	g.10681581G>C
5:10681601-SNV	?	A	CTCF	350	0				Potentially regulatory	0.000410509	5	10681601	A	G		Intronic	3	DAP	NM_004394	g.10681601A>G
5:10681639-SNV	?	C	CTCF	350	0				Potentially regulatory	0.000839631	5	10681639	C	G		Intronic	3	DAP	NM_004394	g.10681639C>G
5:10681720-SNV	?	T			0					0.000419463	5	10681720	T	C		Intronic	3	DAP	NM_004394	g.10681720T>C
5:10681727-SNV	?	G			0					0.000417711	5	10681727	G	A		Intronic	3	DAP	NM_004394	g.10681727G>A
5:10681732-SNV	?	A			0					0.000417711	5	10681732	A	G		Intronic	3	DAP	NM_004394	g.10681732A>G
5:10681740-SNV	?	T			0					0.00166667	5	10681740	T	G		Intronic	3	DAP	NM_004394	g.10681740T>G
5:10681747-SNV	?	G			0					0.000831255	5	10681747	G	A		Intronic	3	DAP	NM_004394	g.10681747G>A
5:10681748-SNV	?	G			0					0.000831947	5	10681748	G	T		Intronic	3	DAP	NM_004394	g.10681748G>T
5:10681769-SNV	?	C			0					0.00041632	5	10681769	C	A		Intronic	3	DAP	NM_004394	g.10681769C>A
5:10681780-SNV	?	G			0					0.0074565	5	10681780	G	A		Intronic	3	DAP	NM_004394	g.10681780G>A
5:10681799-Ins	?	-			0					0.0721352	5	10681799	-	C		Intronic	3	DAP	NM_004394	g.10681798_10681799insC
5:10681801-SNV	?	T			0					0.00123967	5	10681801	T	G		Intronic	3	DAP	NM_004394	g.10681801T>G
5:10681802-Del	?	A			0					0.0706028	5	10681802	A	-		Intronic	3	DAP	NM_004394	g.10681802delA
5:10681808-SNV	?	G			0					0.0668869	5	10681808	G	A		Intronic	3	DAP	NM_004394	g.10681808G>A
5:10681818-SNV	?	T			0					0.000823723	5	10681818	T	C		Intronic	3	DAP	NM_004394	g.10681818T>C
5:10681828-SNV	?	A			0					0.000412541	5	10681828	A	C		Intronic	3	DAP	NM_004394	g.10681828A>C
5:10681838-SNV	?	C			0					0.000412201	5	10681838	C	T		Intronic	3	DAP	NM_004394	g.10681838C>T
5:10681845-SNV	?	A			0					0.00123457	5	10681845	A	G		Intronic	3	DAP	NM_004394	g.10681845A>G
5:10681858-SNV	?	C			0					0.000412882	5	10681858	C	G		Intronic	3	DAP	NM_004394	g.10681858C>G
5:10681859-SNV	?	A			0					0.000413565	5	10681859	A	G		Intronic	3	DAP	NM_004394	g.10681859A>G
5:10681912-SNV	?	G			0					0.00041806	5	10681912	G	A		Intronic	3	DAP	NM_004394	g.10681912G>A
5:10681942-SNV	?	C			0					0.000419111	5	10681942	C	T		Intronic	3	DAP	NM_004394	g.10681942C>T
5:10682000-SNV	?	A			0					0.00249169	5	10682000	A	G		Intronic	3	DAP	NM_004394	g.10682000A>G
5:10682006-SNV	?	G			0					0.0456811	5	10682006	G	A		Intronic	3	DAP	NM_004394	g.10682006G>A
5:10682016-SNV	?	A			0					0.00124688	5	10682016	A	G		Intronic	3	DAP	NM_004394	g.10682016A>G
5:10682041-SNV	?	T			0					0.0020938	5	10682041	T	C		Intronic	3	DAP	NM_004394	g.10682041T>C
5:10682078-SNV	?	G			0					0.00167084	5	10682078	G	C		Intronic	3	DAP	NM_004394	g.10682078G>C
5:10682085-SNV	?	G			0					0.000414938	5	10682085	G	A		Intronic	3	DAP	NM_004394	g.10682085G>A
5:10682139-SNV	?	T			0					0.000410172	5	10682139	T	C		Intronic	3	DAP	NM_004394	g.10682139T>C
5:10682208-SNV	rs10078407	G			4			DAP	Potentially regulatory	0.349711	5	10682208	G	A	rs10078407	Intronic	3	DAP	NM_004394	g.10682208G>A
5:10682230-SNV	rs7715399	T			3a			DAP	Potentially regulatory	0.393564	5	10682230	T	C	rs7715399	Intronic	3	DAP	NM_004394	g.10682230T>C
5:10682231-SNV	?	C			0					0.000824402	5	10682231	C	A		Intronic	3	DAP	NM_004394	g.10682231C>A
5:10682247-SNV	?	T			0					0.00287592	5	10682247	T	C		Intronic	3	DAP	NM_004394	g.10682247T>C
5:10682249-SNV	rs10063415	A			4			DAP	Potentially regulatory	0.206826	5	10682249	A	G	rs10063415	Intronic	3	DAP	NM_004394	g.10682249A>G
5:10682295-SNV	?	A			0					0.00165837	5	10682295	A	G		Intronic	3	DAP	NM_004394	g.10682295A>G
5:10682300-SNV	?	T			0					0.000829876	5	10682300	T	C		Intronic	3	DAP	NM_004394	g.10682300T>C
5:10682326-SNV	?	A			0					0.000417014	5	10682326	A	G		Intronic	3	DAP	NM_004394	g.10682326A>G
5:10682344-SNV	?	T			0					0.00041841	5	10682344	T	G		Intronic	3	DAP	NM_004394	g.10682344T>G
5:10682350-SNV	?	G			0					0.000417362	5	10682350	G	C		Intronic	3	DAP	NM_004394	g.10682350G>C
5:10682351-SNV	?	A			0					0.000417711	5	10682351	A	C		Intronic	3	DAP	NM_004394	g.10682351A>C
5:10682356-SNV	?	C			0					0.00041841	5	10682356	C	T		Intronic	3	DAP	NM_004394	g.10682356C>T
5:10682363-SNV	?	A			0					0.000417014	5	10682363	A	C		Intronic	3	DAP	NM_004394	g.10682363A>C
5:10682370-SNV	?	C			0					0.000414594	5	10682370	C	G		Intronic	3	DAP	NM_004394	g.10682370C>G
5:10682376-SNV	?	G			0					0.000414938	5	10682376	G	A		Intronic	3	DAP	NM_004394	g.10682376G>A
5:10682403-SNV	?	G			0					0.000412201	5	10682403	G	T		Intronic	3	DAP	NM_004394	g.10682403G>T
5:10682449-SNV	?	G			0					0.000417711	5	10682449	G	A		Intronic	3	DAP	NM_004394	g.10682449G>A
5:10682473-SNV	?	C			0					0.000835422	5	10682473	C	T		Intronic	3	DAP	NM_004394	g.10682473C>T
5:10682537-SNV	?	G			0					0.013256	5	10682537	G	A		Intronic	3	DAP	NM_004394	g.10682537G>A
5:10682586-SNV	?	A			0					0.000831255	5	10682586	A	G		Intronic	3	DAP	NM_004394	g.10682586A>G
5:10682634-SNV	?	T			0					0.000841751	5	10682634	T	C		Intronic	3	DAP	NM_004394	g.10682634T>C
5:10682728-SNV	rs1866386	G			5	DAP	DAP	DAP	Potentially regulatory	0.20297	5	10682728	G	A	rs1866386	Intronic	3	DAP	NM_004394	g.10682728G>A
5:10682782-SNV	?	G			0					0.000416667	5	10682782	G	C		Intronic	3	DAP	NM_004394	g.10682782G>C
5:10682822-SNV	?	C			0					0.00125733	5	10682822	C	T		Intronic	3	DAP	NM_004394	g.10682822C>T
5:10682846-SNV	?	A			0					0.000417362	5	10682846	A	G		Intronic	3	DAP	NM_004394	g.10682846A>G
5:10682870-SNV	?	C			0					0.000417362	5	10682870	C	T		Intronic	3	DAP	NM_004394	g.10682870C>T
5:10682901-SNV	?	C			0					0.000414938	5	10682901	C	G		Intronic	3	DAP	NM_004394	g.10682901C>G
5:10682934-SNV	?	T			0					0.000834725	5	10682934	T	C		Intronic	3	DAP	NM_004394	g.10682934T>C
5:10682980-SNV	?	G			0					0.000419815	5	10682980	G	A		Intronic	3	DAP	NM_004394	g.10682980G>A
5:10683073-SNV	?	C			0					0.00041806	5	10683073	C	T		Intronic	3	DAP	NM_004394	g.10683073C>T
5:10683090-SNV	rs5745293	C			5				Potentially regulatory	0.00542571	5	10683090	C	T	rs5745293	Intronic	3	DAP	NM_004394	g.10683090C>T
5:10683120-SNV	?	A			0					0.000417014	5	10683120	A	G		Intronic	3	DAP	NM_004394	g.10683120A>G
5:10683137-SNV	?	A			0					0.00041876	5	10683137	A	G		Intronic	3	DAP	NM_004394	g.10683137A>G
5:10683217-SNV	?	G			0					0.000417014	5	10683217	G	C		Intronic	3	DAP	NM_004394	g.10683217G>C
5:10683268-SNV	?	T			0					0.000417362	5	10683268	T	C		Intronic	3	DAP	NM_004394	g.10683268T>C
5:10683303-SNV	?	G			0					0.00041876	5	10683303	G	C		Intronic	3	DAP	NM_004394	g.10683303G>C
5:10683401-SNV	?	G			0					0.000831947	5	10683401	G	A		Intronic	3	DAP	NM_004394	g.10683401G>A
5:10683407-SNV	rs5745291	A			5				Potentially regulatory	0.0697577	5	10683407	A	G	rs5745291	Intronic	3	DAP	NM_004394	g.10683407A>G
5:10683442-SNV	?	T			0					0.0129167	5	10683442	T	C		Intronic	3	DAP	NM_004394	g.10683442T>C
5:10683465-SNV	rs41271095	G			5				Potentially regulatory	0.00708924	5	10683465	G	A	rs41271095	Intronic	3	DAP	NM_004394	g.10683465G>A
5:10683561-SNV	?	T			0					0.000417711	5	10683561	T	C		Intronic	3	DAP	NM_004394	g.10683561T>C
5:10683592-SNV	?	T			0					0.000419463	5	10683592	T	C		Intronic	3	DAP	NM_004394	g.10683592T>C
5:10683627-SNV	rs5745290	A			5				Potentially regulatory	0.0684299	5	10683627	A	G	rs5745290	Intronic	3	DAP	NM_004394	g.10683627A>G
5:10683642-SNV	?	C			0					0.000837521	5	10683642	C	T		Coding	7	DAP	NM_004394	g.10683642C>T
5:10683740-SNV	?	C			0					0.000411862	5	10683740	C	T		Intronic	3	DAP	NM_004394	g.10683740C>T
5:10683741-SNV	?	G			0					0.000411523	5	10683741	G	A		Intronic	3	DAP	NM_004394	g.10683741G>A
5:10683796-Ins	?	-			0					0.000411523	5	10683796	-	G		Intronic	3	DAP	NM_004394	g.10683795_10683796insG
5:10683822-SNV	rs5745289	T			3a				Potentially regulatory	0.0560132	5	10683822	T	C	rs5745289	Intronic	3	DAP	NM_004394	g.10683822T>C
5:10683833-SNV	?	G			0					0.000825083	5	10683833	G	A		Intronic	3	DAP	NM_004394	g.10683833G>A
5:10683863-Del	?	CTC			0					0.000415628	5	10683863	CTC	-		Intronic	3	DAP	NM_004394	g.10683863_10683865delCTC
5:10683919-SNV	rs5745288	G			4				Potentially regulatory	0.0694098	5	10683919	G	A	rs5745288	Intronic	3	DAP	NM_004394	g.10683919G>A
5:10683923-SNV	?	G			0					0.000832639	5	10683923	G	A		Intronic	3	DAP	NM_004394	g.10683923G>A
5:10683952-Ins	?	-			0					0.00209732	5	10683952	-	T		Intronic	3	DAP	NM_004394	g.10683951_10683952insT
5:10683990-SNV	?	A			0					0.00459098	5	10683990	A	G		Intronic	3	DAP	NM_004394	g.10683990A>G
5:10683996-SNV	?	A			0					0.0033389	5	10683996	A	T		Intronic	3	DAP	NM_004394	g.10683996A>T
5:10684006-SNV	?	A			0					0.00208681	5	10684006	A	T		Intronic	3	DAP	NM_004394	g.10684006A>T
5:10684015-SNV	?	A			0					0.00416667	5	10684015	A	T		Intronic	3	DAP	NM_004394	g.10684015A>T
5:10684031-SNV	?	T			0					0.000830565	5	10684031	T	C		Intronic	3	DAP	NM_004394	g.10684031T>C
5:10684034-SNV	?	A			0					0.0033389	5	10684034	A	G		Intronic	3	DAP	NM_004394	g.10684034A>G
5:10684050-Ins	?	-			0					0.000415973	5	10684050	-	T		Intronic	3	DAP	NM_004394	g.10684049_10684050insT
5:10684055-SNV	?	T			0					0.00375	5	10684055	T	C		Intronic	3	DAP	NM_004394	g.10684055T>C
5:10684068-SNV	?	T			0					0.00041876	5	10684068	T	C		Intronic	3	DAP	NM_004394	g.10684068T>C
5:10684073-SNV	?	C			0					0.00125313	5	10684073	C	T		Intronic	3	DAP	NM_004394	g.10684073C>T
5:10684074-SNV	?	A			0					0.00584795	5	10684074	A	T		Intronic	3	DAP	NM_004394	g.10684074A>T
5:10684089-SNV	?	T			0					0.0020938	5	10684089	T	C		Intronic	3	DAP	NM_004394	g.10684089T>C
5:10684107-Del	?	TTTTA			0					0.000420521	5	10684107	TTTTA	-		Intronic	3	DAP	NM_004394	g.10684107_10684111delTTTTA
5:10684117-SNV	?	G			0					0.00168209	5	10684117	G	T		Intronic	3	DAP	NM_004394	g.10684117G>T
5:10684150-SNV	?	A			0					0.00757576	5	10684150	A	G		Intronic	3	DAP	NM_004394	g.10684150A>G
5:10684165-SNV	?	G			0					0.00632378	5	10684165	G	A		Intronic	3	DAP	NM_004394	g.10684165G>A
5:10684174-SNV	?	C			0					0.00421585	5	10684174	C	G		Intronic	3	DAP	NM_004394	g.10684174C>G
5:10684180-SNV	?	T			0					0.00548061	5	10684180	T	C		Intronic	3	DAP	NM_004394	g.10684180T>C
5:10684184-SNV	rs5745287	C			4			DAP	Potentially regulatory	0.0803872	5	10684184	C	T	rs5745287	Intronic	3	DAP	NM_004394	g.10684184C>T
5:10684216-SNV	?	A			0					0.00716091	5	10684216	A	G		Intronic	3	DAP	NM_004394	g.10684216A>G
5:10684225-SNV	rs267965	T			4				Potentially regulatory	0.0092827	5	10684225	T	C	rs267965	Intronic	3	DAP	NM_004394	g.10684225T>C
5:10684319-SNV	?	G			0					0.000840336	5	10684319	G	A		Intronic	3	DAP	NM_004394	g.10684319G>A
5:10684383-SNV	?	C	POLR2A	433	0				Potentially regulatory	0.000413565	5	10684383	C	T		Intronic	3	DAP	NM_004394	g.10684383C>T
5:10684396-SNV	rs5745286	C	POLR2A	433	3a				Potentially regulatory	0.0070598	5	10684396	C	A	rs5745286	Intronic	3	DAP	NM_004394	g.10684396C>A
5:10684425-SNV	?	A	POLR2A	433	0				Potentially regulatory	0.000414594	5	10684425	A	T		Intronic	3	DAP	NM_004394	g.10684425A>T
5:10684450-SNV	?	G	POLR2A	433	0				Potentially regulatory	0.000413223	5	10684450	G	A		Intronic	3	DAP	NM_004394	g.10684450G>A
5:10684494-SNV	?	A	POLR2A	433	0				Potentially regulatory	0.00124481	5	10684494	A	G		Intronic	3	DAP	NM_004394	g.10684494A>G
5:10684545-SNV	?	G	POLR2A	433	0				Potentially regulatory	0.000825764	5	10684545	G	A		Intronic	3	DAP	NM_004394	g.10684545G>A
5:10684561-SNV	?	G	POLR2A	433	0				Potentially regulatory	0.000414594	5	10684561	G	T		Intronic	3	DAP	NM_004394	g.10684561G>T
5:10684663-SNV	?	G	POLR2A	433	0				Potentially regulatory	0.00083612	5	10684663	G	A		Intronic	3	DAP	NM_004394	g.10684663G>A
5:10684712-SNV	?	G	POLR2A	433	0				Potentially regulatory	0.0134341	5	10684712	G	C		Intronic	3	DAP	NM_004394	g.10684712G>C
5:10684800-SNV	?	T	POLR2A, CTCF	433, 324	0				Potentially regulatory	0.000417014	5	10684800	T	C		Intronic	3	DAP	NM_004394	g.10684800T>C
5:10684806-SNV	?	T	POLR2A, CTCF	433, 324	0				Potentially regulatory	0.000417711	5	10684806	T	A		Intronic	3	DAP	NM_004394	g.10684806T>A
5:10684814-SNV	rs5745282	C	POLR2A, CTCF	433, 324	5				Potentially regulatory	0.0640704	5	10684814	C	T	rs5745282	Intronic	3	DAP	NM_004394	g.10684814C>T
5:10684841-SNV	rs5745281	C	POLR2A, CTCF	433, 324	2b			DAP	Potentially regulatory	0.199916	5	10684841	C	T	rs5745281	Intronic	3	DAP	NM_004394	g.10684841C>T
5:10684911-SNV	?	C	POLR2A, CTCF	433, 324	0				Potentially regulatory	0.000417362	5	10684911	C	T		Intronic	3	DAP	NM_004394	g.10684911C>T
5:10684931-SNV	?	C	POLR2A, CTCF	433, 324	0				Potentially regulatory	0.00167084	5	10684931	C	T		Intronic	3	DAP	NM_004394	g.10684931C>T
5:10684942-SNV	rs3822411	T	CTCF	324	4			DAP	Potentially regulatory	0.356427	5	10684942	T	C	rs3822411	Intronic	3	DAP	NM_004394	g.10684942T>C
5:10684943-SNV	?	G	CTCF	324	0				Potentially regulatory	0.000834028	5	10684943	G	A		Intronic	3	DAP	NM_004394	g.10684943G>A
5:10684974-SNV	?	C	CTCF, MTA3	324, 506	0				Potentially regulatory	0.000416667	5	10684974	C	T		Intronic	3	DAP	NM_004394	g.10684974C>T
5:10684995-SNV	?	C	CTCF, MTA3	324, 506	0				Potentially regulatory	0.000415973	5	10684995	C	T		Intronic	3	DAP	NM_004394	g.10684995C>T
5:10685013-SNV	?	G	CTCF, MTA3	324, 506	0				Potentially regulatory	0.000831255	5	10685013	G	A		Intronic	3	DAP	NM_004394	g.10685013G>A
5:10685040-SNV	?	T	CTCF, MTA3, TBP, REST, CEBPB	324, 506, 183, 181, 425	0				Potentially regulatory	0.00375	5	10685040	T	C		Intronic	3	DAP	NM_004394	g.10685040T>C
5:10685095-SNV	?	A	MTA3, TBP, REST, CEBPB, NFIC, FOXM1, RELA, IKZF1	506, 183, 181, 425, 1000, 446	0				Potentially regulatory	0.0109428	5	10685095	A	C		Intronic	3	DAP	NM_004394	g.10685095A>C
5:10685111-SNV	rs5745279	C	MTA3, TBP, REST, CEBPB, NFIC, FOXM1, RELA, IKZF1, EBF1, ATF2	506, 183, 181, 425, 1000, 446, 566, 999	4				Potentially regulatory	0.00251467	5	10685111	C	T	rs5745279	Intronic	3	DAP	NM_004394	g.10685111C>T
5:10685138-SNV	?	T	MTA3, TBP, REST, CEBPB, NFIC, FOXM1, RELA, IKZF1, EBF1, ATF2, MEF2C, STAT5A, RUNX3	506, 183, 181, 425, 1000, 446, 566, 999, 292, 532	0				Potentially regulatory	0.000837521	5	10685138	T	C		Intronic	3	DAP	NM_004394	g.10685138T>C
5:10685185-SNV	rs3797111	T	MTA3, TBP, REST, CEBPB, NFIC, FOXM1, RELA, IKZF1, EBF1, ATF2, MEF2C, STAT5A, RUNX3, TBL1XR1, STAT3, EP300, PML, CHD2, NFATC1, SP1, SIN3A, BATF	506, 183, 181, 425, 1000, 446, 566, 999, 292, 532, 409, 212, 508, 300, 695, 276, 218, 829	3a				Potentially regulatory	0.155987	5	10685185	T	G	rs3797111	Intronic	3	DAP	NM_004394	g.10685185T>G
5:10685193-SNV	?	C	MTA3, TBP, REST, CEBPB, NFIC, FOXM1, RELA, IKZF1, EBF1, ATF2, MEF2C, STAT5A, RUNX3, TBL1XR1, STAT3, EP300, PML, CHD2, NFATC1, SP1, SIN3A, BATF, BCL11A, BCL3	506, 183, 181, 425, 1000, 446, 566, 999, 292, 532, 409, 212, 508, 300, 695, 276, 218, 829, 549, 523	0				Potentially regulatory	0.00210615	5	10685193	C	T		Intronic	3	DAP	NM_004394	g.10685193C>T
5:10685219-SNV	?	G	MTA3, TBP, REST, CEBPB, NFIC, FOXM1, RELA, IKZF1, EBF1, ATF2, MEF2C, STAT5A, RUNX3, TBL1XR1, STAT3, EP300, PML, CHD2, NFATC1, SP1, SIN3A, BATF, BCL11A, BCL3, PAX5, RXRA, MAZ, MXI1, POU2F2	506, 183, 181, 425, 1000, 446, 566, 999, 292, 532, 409, 212, 508, 300, 695, 276, 218, 829, 549, 523, 384, 116, 179, 249, 351	0				Potentially regulatory	0.000419815	5	10685219	G	A		Intronic	3	DAP	NM_004394	g.10685219G>A
5:10685244-SNV	?	A	MTA3, TBP, REST, CEBPB, NFIC, FOXM1, RELA, IKZF1, EBF1, ATF2, MEF2C, STAT5A, RUNX3, TBL1XR1, STAT3, EP300, PML, CHD2, NFATC1, SP1, SIN3A, BATF, BCL11A, BCL3, PAX5, RXRA, MAZ, MXI1, POU2F2, MAX	506, 183, 181, 425, 1000, 446, 566, 999, 292, 532, 409, 212, 508, 300, 695, 276, 218, 829, 549, 523, 384, 116, 179, 249, 351, 318	0				Potentially regulatory	0.000420168	5	10685244	A	G		Intronic	3	DAP	NM_004394	g.10685244A>G
5:10685281-SNV	?	T	MTA3, TBP, REST, CEBPB, NFIC, FOXM1, RELA, IKZF1, EBF1, ATF2, MEF2C, STAT5A, RUNX3, TBL1XR1, STAT3, EP300, PML, CHD2, NFATC1, SP1, SIN3A, BATF, BCL11A, BCL3, PAX5, RXRA, MAZ, MXI1, POU2F2, MAX, MEF2A, JUND, IRF4	506, 183, 181, 425, 1000, 446, 566, 999, 292, 532, 409, 212, 508, 300, 695, 276, 218, 829, 549, 523, 384, 116, 179, 249, 351, 318, 107, 338	0				Potentially regulatory	0.000419815	5	10685281	T	G		Intronic	3	DAP	NM_004394	g.10685281T>G
5:10685282-SNV	?	C	MTA3, TBP, REST, CEBPB, NFIC, FOXM1, RELA, IKZF1, EBF1, ATF2, MEF2C, STAT5A, RUNX3, TBL1XR1, STAT3, EP300, PML, CHD2, NFATC1, SP1, SIN3A, BATF, BCL11A, BCL3, PAX5, RXRA, MAZ, MXI1, POU2F2, MAX, MEF2A, JUND, IRF4	506, 183, 181, 425, 1000, 446, 566, 999, 292, 532, 409, 212, 508, 300, 695, 276, 218, 829, 549, 523, 384, 116, 179, 249, 351, 318, 107, 338	0				Potentially regulatory	0.000419815	5	10685282	C	T		Intronic	3	DAP	NM_004394	g.10685282C>T
5:10685283-SNV	?	G	MTA3, TBP, REST, CEBPB, NFIC, FOXM1, RELA, IKZF1, EBF1, ATF2, MEF2C, STAT5A, RUNX3, TBL1XR1, STAT3, EP300, PML, CHD2, NFATC1, SP1, SIN3A, BATF, BCL11A, BCL3, PAX5, RXRA, MAZ, MXI1, POU2F2, MAX, MEF2A, JUND, IRF4	506, 183, 181, 425, 1000, 446, 566, 999, 292, 532, 409, 212, 508, 300, 695, 276, 218, 829, 549, 523, 384, 116, 179, 249, 351, 318, 107, 338	0				Potentially regulatory	0.000419463	5	10685283	G	A		Intronic	3	DAP	NM_004394	g.10685283G>A
5:10685284-SNV	?	C	MTA3, TBP, REST, CEBPB, NFIC, FOXM1, RELA, IKZF1, EBF1, ATF2, MEF2C, STAT5A, RUNX3, TBL1XR1, STAT3, EP300, PML, CHD2, NFATC1, SP1, SIN3A, BATF, BCL11A, BCL3, PAX5, RXRA, MAZ, MXI1, POU2F2, MAX, MEF2A, JUND, IRF4	506, 183, 181, 425, 1000, 446, 566, 999, 292, 532, 409, 212, 508, 300, 695, 276, 218, 829, 549, 523, 384, 116, 179, 249, 351, 318, 107, 338	0				Potentially regulatory	0.000419815	5	10685284	C	T		Intronic	3	DAP	NM_004394	g.10685284C>T
5:10685396-SNV	?	C	MTA3, TBP, CEBPB, NFIC, FOXM1, RELA, IKZF1, EBF1, ATF2, MEF2C, STAT5A, RUNX3, TBL1XR1, STAT3, EP300, CHD2, NFATC1, SP1, SIN3A, BATF, PAX5, MAZ, MXI1, POU2F2, MAX, JUND, E2F4, WRNIP1, USF2, USF1, YY1	506, 183, 425, 1000, 446, 566, 999, 292, 532, 409, 212, 300, 695, 276, 218, 829, 384, 179, 249, 351, 318, 107, 207, 510, 513, 195	0				Potentially regulatory	0.000419463	5	10685396	C	T		Intronic	3	DAP	NM_004394	g.10685396C>T
5:10685402-SNV	?	C	MTA3, CEBPB, NFIC, FOXM1, RELA, IKZF1, EBF1, ATF2, MEF2C, STAT5A, RUNX3, TBL1XR1, STAT3, EP300, CHD2, NFATC1, SP1, SIN3A, BATF, PAX5, MAZ, MXI1, POU2F2, MAX, JUND, E2F4, WRNIP1, USF2, USF1, YY1	506, 425, 1000, 446, 566, 999, 292, 532, 409, 212, 300, 695, 276, 218, 829, 384, 179, 249, 351, 318, 107, 207, 510, 513, 195	0				Potentially regulatory	0.00125628	5	10685402	C	T		Intronic	3	DAP	NM_004394	g.10685402C>T
5:10685428-SNV	?	T	MTA3, CEBPB, NFIC, FOXM1, RELA, IKZF1, ATF2, STAT5A, RUNX3, TBL1XR1, STAT3, EP300, CHD2, SP1, SIN3A, BATF, PAX5, MAZ, MXI1, POU2F2, MAX, JUND, E2F4, WRNIP1, USF2, USF1, YY1	506, 425, 1000, 446, 999, 532, 409, 212, 300, 276, 218, 829, 384, 179, 249, 351, 318, 107, 207, 510, 513, 195	0				Potentially regulatory	0.000417362	5	10685428	T	C		Intronic	3	DAP	NM_004394	g.10685428T>C
5:10685614-Ins	?	-	MTA3, NFIC, IKZF1, SIN3A, MAZ, MXI1, POU2F2, MAX, E2F4, WRNIP1, USF1, YY1	506, 1000, 446, 218, 179, 249, 351, 318, 207, 513, 195	0				Potentially regulatory	0.0911017	5	10685614	-	AACA		Intronic	3	DAP	NM_004394	g.10685613_10685614insAACA
5:10685619-SNV	?	T	MTA3, NFIC, IKZF1, SIN3A, MAZ, MXI1, POU2F2, MAX, E2F4, WRNIP1, USF1, YY1	506, 1000, 446, 218, 179, 249, 351, 318, 207, 513, 195	0				Potentially regulatory	0.00591716	5	10685619	T	C		Intronic	3	DAP	NM_004394	g.10685619T>C
5:10685672-SNV	?	G	IKZF1, SIN3A, WRNIP1, YY1	446, 218, 207, 195	0				Potentially regulatory	0.000417711	5	10685672	G	A		Intronic	3	DAP	NM_004394	g.10685672G>A
5:10685818-SNV	?	G	WRNIP1	207	0				Potentially regulatory	0.00041876	5	10685818	G	A		Intronic	3	DAP	NM_004394	g.10685818G>A
5:10685844-SNV	?	G	WRNIP1	207	0				Potentially regulatory	0.00041632	5	10685844	G	A		Intronic	3	DAP	NM_004394	g.10685844G>A
5:10685881-SNV	?	C	WRNIP1	207	0				Potentially regulatory	0.00041806	5	10685881	C	G		Intronic	3	DAP	NM_004394	g.10685881C>G
5:10685915-SNV	?	G			0					0.000420168	5	10685915	G	A		Intronic	3	DAP	NM_004394	g.10685915G>A
5:10686053-Ins	?	-			0					0.0346411	5	10686053	-	C		Intronic	3	DAP	NM_004394	g.10686052_10686053insC
5:10686053-SNV	?	A			0					0.00166806	5	10686053	A	C		Intronic	3	DAP	NM_004394	g.10686053A>C
5:10686054-Ins	?	-			0					0.000417014	5	10686054	-	C		Intronic	3	DAP	NM_004394	g.10686053_10686054insC
5:10686124-SNV	rs77011795	T			7				Potentially regulatory	0.00333056	5	10686124	T	A	rs77011795	Intronic	3	DAP	NM_004394	g.10686124T>A
5:10686188-SNV	rs7716593	A			7				Potentially regulatory	0.0702271	5	10686188	A	G	rs7716593	Intronic	3	DAP	NM_004394	g.10686188A>G
5:10686199-SNV	rs11950814	G			7				Potentially regulatory	0.0505853	5	10686199	G	A	rs11950814	Intronic	3	DAP	NM_004394	g.10686199G>A
5:10686201-SNV	?	C			0					0.00041806	5	10686201	C	T		Intronic	3	DAP	NM_004394	g.10686201C>T
5:10686203-SNV	rs7736848	T			6				Potentially regulatory	0.00083682	5	10686203	T	C	rs7736848	Intronic	3	DAP	NM_004394	g.10686203T>C
5:10686314-SNV	?	C			0					0.000417711	5	10686314	C	T		Intronic	3	DAP	NM_004394	g.10686314C>T
5:10686325-SNV	?	T			0					0.00041841	5	10686325	T	G		Intronic	3	DAP	NM_004394	g.10686325T>G
5:10686367-SNV	?	T			0					0.00083682	5	10686367	T	C		Intronic	3	DAP	NM_004394	g.10686367T>C
5:10686427-SNV	rs56014552	A			3a				Potentially regulatory	0.0690377	5	10686427	A	G	rs56014552	Intronic	3	DAP	NM_004394	g.10686427A>G
5:10686477-Del	?	GAAATGACCCAGCTTAGCGAG			0					0.000420168	5	10686477	GAAATGACCCAGCTTAGCGAG	-		Intronic	3	DAP	NM_004394	g.10686477_10686497delGAAATGACCCAGCTTAGCGAG
5:10686486-SNV	rs56315823	C			3a				Potentially regulatory	0.0688497	5	10686486	C	A	rs56315823	Intronic	3	DAP	NM_004394	g.10686486C>A
5:10686494-SNV	?	C			0					0.00209908	5	10686494	C	T		Intronic	3	DAP	NM_004394	g.10686494C>T
5:10686571-SNV	rs72643802	T			5				Potentially regulatory	0.0886288	5	10686571	T	G	rs72643802	Intronic	3	DAP	NM_004394	g.10686571T>G
5:10686610-Ins	?	-			0					0.000420521	5	10686610	-	GAGT		Intronic	3	DAP	NM_004394	g.10686609_10686610insGAGT
5:10686672-SNV	?	G			0					0.0716695	5	10686672	G	A		Intronic	3	DAP	NM_004394	g.10686672G>A
5:10686674-SNV	rs115943893	T			0					0.278294	5	10686674	T	A	rs115943893	Intronic	3	DAP	NM_004394	g.10686674T>A
5:10686679-SNV	rs77796292	G			0					0.195872	5	10686679	G	A	rs77796292	Intronic	3	DAP	NM_004394	g.10686679G>A
5:10686681-SNV	rs75509313	C			0					0.413793	5	10686681	C	A	rs75509313	Intronic	3	DAP	NM_004394	g.10686681C>A
5:10686714-SNV	?	T			0					0.000414938	5	10686714	T	A		Intronic	3	DAP	NM_004394	g.10686714T>A
5:10686916-SNV	?	C			0					0.00041841	5	10686916	C	T		Intronic	3	DAP	NM_004394	g.10686916C>T
5:10686935-SNV	?	A			0					0.000417362	5	10686935	A	G		Intronic	3	DAP	NM_004394	g.10686935A>G
5:10687002-SNV	rs6881964	A			5			DAP	Potentially regulatory	0.397727	5	10687002	A	T	rs6881964	Intronic	3	DAP	NM_004394	g.10687002A>T
5:10687016-SNV	?	G			0					0.000419463	5	10687016	G	A		Intronic	3	DAP	NM_004394	g.10687016G>A
5:10687202-SNV	rs115205392	G			5				Potentially regulatory	0.000417711	5	10687202	G	A	rs115205392	Intronic	3	DAP	NM_004394	g.10687202G>A
5:10687220-SNV	?	A			0					0.00041841	5	10687220	A	G		Intronic	3	DAP	NM_004394	g.10687220A>G
5:10687286-SNV	?	G			0					0.000421585	5	10687286	G	A		Intronic	3	DAP	NM_004394	g.10687286G>A
5:10687518-SNV	?	T			0					0.00845309	5	10687518	T	C		Intronic	3	DAP	NM_004394	g.10687518T>C
5:10687531-SNV	rs116753455	T			6				Potentially regulatory	0.000845309	5	10687531	T	C	rs116753455	Intronic	3	DAP	NM_004394	g.10687531T>C
5:10687616-SNV	?	A			0					0.000421941	5	10687616	A	T		Intronic	3	DAP	NM_004394	g.10687616A>T
5:10687643-Del	?	GTG			0					0.0804403	5	10687643	GTG	-		Intronic	3	DAP	NM_004394	g.10687643_10687645delGTG
5:10687658-Del	?	AG			0					0.00042337	5	10687658	AG	-		Intronic	3	DAP	NM_004394	g.10687658_10687659delAG
5:10687739-SNV	?	G			0					0.000846024	5	10687739	G	A		Intronic	3	DAP	NM_004394	g.10687739G>A
5:10687835-SNV	?	T			0					0.00042123	5	10687835	T	C		Intronic	3	DAP	NM_004394	g.10687835T>C
5:10687871-SNV	?	C			0					0.000421585	5	10687871	C	T		Intronic	3	DAP	NM_004394	g.10687871C>T
5:10687898-SNV	rs77273969	T			5				Potentially regulatory	0.000848176	5	10687898	T	C	rs77273969	Intronic	3	DAP	NM_004394	g.10687898T>C
5:10687997-SNV	?	G			0					0.0115483	5	10687997	G	A		Intronic	3	DAP	NM_004394	g.10687997G>A
5:10688012-Del	?	GTTGTC			0					0.0975192	5	10688012	GTTGTC	-		Intronic	3	DAP	NM_004394	g.10688012_10688017delGTTGTC
5:10688015-Del	?	GTC			0					0.156518	5	10688015	GTC	-		Intronic	3	DAP	NM_004394	g.10688015_10688017delGTC
5:10688017-Del	?	C			0					0.149055	5	10688017	C	-		Intronic	3	DAP	NM_004394	g.10688017delC
5:10688040-SNV	rs112166249	T			0					0.00214408	5	10688040	T	A	rs112166249	Intronic	3	DAP	NM_004394	g.10688040T>A
5:10688041-Ins	?	-			0					0.0227663	5	10688041	-	TA		Intronic	3	DAP	NM_004394	g.10688040_10688041insTA
5:10688041-SNV	?	A			0					0.011178	5	10688041	A	T		Intronic	3	DAP	NM_004394	g.10688041A>T
5:10688042-Del	?	C			0					0.00861326	5	10688042	C	-		Intronic	3	DAP	NM_004394	g.10688042delC
5:10688046-Del	?	GG			0					0.0133391	5	10688046	GG	-		Intronic	3	DAP	NM_004394	g.10688046_10688047delGG
5:10688050-Del	?	GAGG			0					0.0163934	5	10688050	GAGG	-		Intronic	3	DAP	NM_004394	g.10688050_10688053delGAGG
5:10688050-SNV	?	G			0					0.00732759	5	10688050	G	C		Intronic	3	DAP	NM_004394	g.10688050G>C
5:10688053-SNV	?	G			0					0.00563747	5	10688053	G	A		Intronic	3	DAP	NM_004394	g.10688053G>A
5:10688059-SNV	?	A			0					0.0126197	5	10688059	A	G		Intronic	3	DAP	NM_004394	g.10688059A>G
5:10688063-Ins	?	-			0					0.00349345	5	10688063	-	T		Intronic	3	DAP	NM_004394	g.10688062_10688063insT
5:10688066-SNV	?	T			0					0.0143854	5	10688066	T	C		Intronic	3	DAP	NM_004394	g.10688066T>C
5:10688073-SNV	rs6898368	G			5				Potentially regulatory	0.00217202	5	10688073	G	A	rs6898368	Intronic	3	DAP	NM_004394	g.10688073G>A
5:10688081-SNV	?	A			0					0.0292576	5	10688081	A	G		Intronic	3	DAP	NM_004394	g.10688081A>G
5:10688084-SNV	?	G			0					0.00526778	5	10688084	G	A		Intronic	3	DAP	NM_004394	g.10688084G>A
5:10688088-SNV	?	T			0					0.0127753	5	10688088	T	C		Intronic	3	DAP	NM_004394	g.10688088T>C
5:10688089-SNV	?	G			0					0.00922671	5	10688089	G	A		Intronic	3	DAP	NM_004394	g.10688089G>A
5:10688090-SNV	?	T			0					0.0136564	5	10688090	T	C		Intronic	3	DAP	NM_004394	g.10688090T>C
5:10688096-SNV	?	C			0					0.00970018	5	10688096	C	T		Intronic	3	DAP	NM_004394	g.10688096C>T
5:10688097-SNV	?	T			0					0.0162996	5	10688097	T	G		Intronic	3	DAP	NM_004394	g.10688097T>G
5:10688113-SNV	?	T			0					0.0132743	5	10688113	T	C		Intronic	3	DAP	NM_004394	g.10688113T>C
5:10688114-SNV	?	A			0					0.016	5	10688114	A	G		Intronic	3	DAP	NM_004394	g.10688114A>G
5:10688121-SNV	?	A			0					0.0137047	5	10688121	A	G		Intronic	3	DAP	NM_004394	g.10688121A>G
5:10688130-SNV	?	T			0					0.0197889	5	10688130	T	C		Intronic	3	DAP	NM_004394	g.10688130T>C
5:10688138-SNV	?	A			0					0.0270979	5	10688138	A	C		Intronic	3	DAP	NM_004394	g.10688138A>C
5:10688152-SNV	?	A			0					0.0191805	5	10688152	A	C		Intronic	3	DAP	NM_004394	g.10688152A>C
5:10688153-Del	?	G			0					0.00959024	5	10688153	G	-		Intronic	3	DAP	NM_004394	g.10688153delG
5:10688157-Del	?	A			0					0.00565709	5	10688157	A	-		Intronic	3	DAP	NM_004394	g.10688157delA
5:10688165-SNV	?	T			0					0.00909879	5	10688165	T	C		Intronic	3	DAP	NM_004394	g.10688165T>C
5:10688174-SNV	?	C			0					0.00988822	5	10688174	C	T		Intronic	3	DAP	NM_004394	g.10688174C>T
5:10688177-SNV	?	A			0					0.0107481	5	10688177	A	G		Intronic	3	DAP	NM_004394	g.10688177A>G
5:10688184-SNV	?	T			0					0.0107296	5	10688184	T	C		Intronic	3	DAP	NM_004394	g.10688184T>C
5:10688185-SNV	?	G			0					0.00686695	5	10688185	G	A		Intronic	3	DAP	NM_004394	g.10688185G>A
5:10688188-SNV	?	T			0					0.0111492	5	10688188	T	C		Intronic	3	DAP	NM_004394	g.10688188T>C
5:10688202-SNV	?	A			0					0.00127551	5	10688202	A	G		Intronic	3	DAP	NM_004394	g.10688202A>G
5:10688224-SNV	?	T			0					0.0054576	5	10688224	T	C		Intronic	3	DAP	NM_004394	g.10688224T>C
5:10688226-SNV	?	T			0					0.0079698	5	10688226	T	C		Intronic	3	DAP	NM_004394	g.10688226T>C
5:10688229-SNV	?	C			0					0.00879397	5	10688229	C	T		Intronic	3	DAP	NM_004394	g.10688229C>T
5:10688233-SNV	?	T			0					0.00922045	5	10688233	T	G		Intronic	3	DAP	NM_004394	g.10688233T>G
5:10688247-SNV	?	C			0					0.000419815	5	10688247	C	G		Intronic	3	DAP	NM_004394	g.10688247C>G
5:10688270-SNV	?	T			0					0.00334448	5	10688270	T	C		Intronic	3	DAP	NM_004394	g.10688270T>C
5:10688281-SNV	?	A			0					0.00334728	5	10688281	A	G		Intronic	3	DAP	NM_004394	g.10688281A>G
5:10688286-SNV	rs115667442	C			4				Potentially regulatory	0.0664716	5	10688286	C	T	rs115667442	Intronic	3	DAP	NM_004394	g.10688286C>T
5:10688287-SNV	?	G			0					0.00334448	5	10688287	G	C		Intronic	3	DAP	NM_004394	g.10688287G>C
5:10688296-SNV	?	A			0					0.00292887	5	10688296	A	G		Intronic	3	DAP	NM_004394	g.10688296A>G
5:10688302-SNV	?	G			0					0.00251256	5	10688302	G	A		Intronic	3	DAP	NM_004394	g.10688302G>A
5:10688365-SNV	?	A			0					0.000419111	5	10688365	A	G		Intronic	3	DAP	NM_004394	g.10688365A>G
5:10688384-SNV	rs114363403	C			0					0.000419815	5	10688384	C	A	rs114363403	Intronic	3	DAP	NM_004394	g.10688384C>A
5:10688424-SNV	rs62337566	T			5				Potentially regulatory	0.071308	5	10688424	T	C	rs62337566	Intronic	3	DAP	NM_004394	g.10688424T>C
5:10688431-Del	?	AA			0					0.000423729	5	10688431	AA	-		Intronic	3	DAP	NM_004394	g.10688431_10688432delAA
5:10688499-Del	?	TTAAA			0					0.00550847	5	10688499	TTAAA	-		Intronic	3	DAP	NM_004394	g.10688499_10688503delTTAAA
5:10688506-Del	?	AA			0					0.00633981	5	10688506	AA	-		Intronic	3	DAP	NM_004394	g.10688506_10688507delAA
5:10688528-SNV	rs114809150	C			6				Potentially regulatory	0.000422297	5	10688528	C	T	rs114809150	Intronic	3	DAP	NM_004394	g.10688528C>T
5:10688542-SNV	rs55844493	A			6				Potentially regulatory	0.0705833	5	10688542	A	T	rs55844493	Intronic	3	DAP	NM_004394	g.10688542A>T
5:10688744-Ins	?	-			0					0.00041806	5	10688744	-	T		Intronic	3	DAP	NM_004394	g.10688743_10688744insT
5:10688754-SNV	?	C			0					0.000838223	5	10688754	C	T		Intronic	3	DAP	NM_004394	g.10688754C>T
5:10688755-SNV	rs12513896	G			5			DAP	Potentially regulatory	0.252931	5	10688755	G	C	rs12513896	Intronic	3	DAP	NM_004394	g.10688755G>C
5:10688775-Ins	?	-			0					0.000419815	5	10688775	-	AC		Intronic	3	DAP	NM_004394	g.10688774_10688775insAC
5:10688776-SNV	?	C			0					0.000417711	5	10688776	C	G		Intronic	3	DAP	NM_004394	g.10688776C>G
5:10688802-SNV	?	A			0					0.000830565	5	10688802	A	G		Intronic	3	DAP	NM_004394	g.10688802A>G
5:10688814-Ins	?	-			0					0.000831947	5	10688814	-	T		Intronic	3	DAP	NM_004394	g.10688813_10688814insT
5:10688913-SNV	?	G			0					0.000415973	5	10688913	G	A		Intronic	3	DAP	NM_004394	g.10688913G>A
5:10688927-SNV	?	A			0					0.000417362	5	10688927	A	C		Intronic	3	DAP	NM_004394	g.10688927A>C
5:10689016-SNV	?	G			0					0.00041876	5	10689016	G	A		Intronic	3	DAP	NM_004394	g.10689016G>A
5:10689027-SNV	?	A			0					0.000417711	5	10689027	A	G		Intronic	3	DAP	NM_004394	g.10689027A>G
5:10689034-SNV	?	C			0					0.00041876	5	10689034	C	T		Intronic	3	DAP	NM_004394	g.10689034C>T
5:10689055-SNV	rs62337568	A			4				Potentially regulatory	0.0686767	5	10689055	A	G	rs62337568	Intronic	3	DAP	NM_004394	g.10689055A>G
5:10689070-SNV	rs1483301	T			4	DAP		DAP	Potentially regulatory	0.248956	5	10689070	T	C	rs1483301	Intronic	3	DAP	NM_004394	g.10689070T>C
5:10689128-SNV	?	G			0					0.000830565	5	10689128	G	A		Intronic	3	DAP	NM_004394	g.10689128G>A
5:10689131-SNV	?	C			0					0.000415282	5	10689131	C	T		Intronic	3	DAP	NM_004394	g.10689131C>T
5:10689153-SNV	?	C			0					0.00041425	5	10689153	C	G		Intronic	3	DAP	NM_004394	g.10689153C>G
5:10689176-SNV	rs56026836	C			4				Potentially regulatory	0.00249169	5	10689176	C	T	rs56026836	Intronic	3	DAP	NM_004394	g.10689176C>T
5:10689185-SNV	?	C			0					0.0020816	5	10689185	C	A		Intronic	3	DAP	NM_004394	g.10689185C>A
5:10689211-SNV	?	T			0					0.000413907	5	10689211	T	C		Intronic	3	DAP	NM_004394	g.10689211T>C
5:10689251-Del	?	TGA			0					0.000415282	5	10689251	TGA	-		Intronic	3	DAP	NM_004394	g.10689251_10689253delTGA
5:10689275-SNV	?	C			0					0.000412201	5	10689275	C	T		Intronic	3	DAP	NM_004394	g.10689275C>T
5:10689306-SNV	?	C			0					0.000412541	5	10689306	C	T		Intronic	3	DAP	NM_004394	g.10689306C>T
5:10689307-SNV	?	G			0					0.000412201	5	10689307	G	A		Intronic	3	DAP	NM_004394	g.10689307G>A
5:10689318-SNV	?	C			0					0.000413565	5	10689318	C	T		Intronic	3	DAP	NM_004394	g.10689318C>T
5:10689330-SNV	?	C			0					0.000821018	5	10689330	C	A		Intronic	3	DAP	NM_004394	g.10689330C>A
5:10689428-SNV	?	G	MAZ	186	0				Potentially regulatory	0.000832639	5	10689428	G	C		Intronic	3	DAP	NM_004394	g.10689428G>C
5:10689434-SNV	?	C	MAZ	186	0				Potentially regulatory	0.000832639	5	10689434	C	T		Intronic	3	DAP	NM_004394	g.10689434C>T
5:10689462-Ins	?	-	MAZ, IRF1	186, 232	0				Potentially regulatory	0.000417711	5	10689462	-	C		Intronic	3	DAP	NM_004394	g.10689461_10689462insC
5:10689532-SNV	?	C	MAZ, IRF1, RCOR1, MAFF, POLR2A, MAFK, CTCF, NFE2	186, 232, 175, 1000, 182, 256	0				Potentially regulatory	0.00415973	5	10689532	C	T		Intronic	3	DAP	NM_004394	g.10689532C>T
5:10689562-SNV	rs3776414	T	MAZ, IRF1, RCOR1, MAFF, POLR2A, MAFK, CTCF, NFE2, RBBP5	186, 232, 175, 1000, 182, 256, 197	4	DAP	DAP	DAP	Potentially regulatory	0.399247	5	10689562	T	G	rs3776414	Intronic	3	DAP	NM_004394	g.10689562T>G
5:10689605-SNV	?	G	MAZ, IRF1, RCOR1, MAFF, POLR2A, MAFK, CTCF, NFE2, RBBP5, BACH1, RAD21	186, 232, 175, 1000, 182, 256, 197, 167	0				Potentially regulatory	0.00041632	5	10689605	G	A		Intronic	3	DAP	NM_004394	g.10689605G>A
5:10689636-SNV	rs3776415	A	MAZ, IRF1, RCOR1, MAFF, POLR2A, MAFK, CTCF, NFE2, RBBP5, BACH1, RAD21, SMC3	186, 232, 175, 1000, 182, 256, 197, 167	4	DAP	DAP		Potentially regulatory	0.221947	5	10689636	A	C	rs3776415	Intronic	3	DAP	NM_004394	g.10689636A>C
5:10689659-SNV	rs77279386	G	MAZ, IRF1, RCOR1, MAFF, POLR2A, MAFK, CTCF, NFE2, RBBP5, BACH1, RAD21, SMC3	186, 232, 175, 1000, 182, 256, 197, 167	0				Potentially regulatory	0.108403	5	10689659	G	T	rs77279386	Intronic	3	DAP	NM_004394	g.10689659G>T
5:10689728-SNV	?	C	MAZ, IRF1, RCOR1, MAFF, POLR2A, MAFK, CTCF, NFE2, RBBP5, RAD21, SMC3	186, 232, 175, 1000, 182, 256, 197, 167	0				Potentially regulatory	0.00164339	5	10689728	C	T		Intronic	3	DAP	NM_004394	g.10689728C>T
5:10689765-SNV	?	C	MAZ, IRF1, RCOR1, MAFF, POLR2A, MAFK, CTCF, RBBP5, RAD21, SMC3	186, 232, 175, 1000, 182, 197, 167, 256	0				Potentially regulatory	0.00041425	5	10689765	C	T		Intronic	3	DAP	NM_004394	g.10689765C>T
5:10689768-SNV	rs3822412	A	MAZ, IRF1, RCOR1, MAFF, POLR2A, MAFK, CTCF, RBBP5, RAD21, SMC3	186, 232, 175, 1000, 182, 197, 167, 256	4			DAP	Potentially regulatory	0.39701	5	10689768	A	G	rs3822412	Intronic	3	DAP	NM_004394	g.10689768A>G
5:10689824-SNV	?	G	MAZ, POLR2A, CTCF, RBBP5, RAD21, SMC3, CTBP2	186, 182, 1000, 197, 167, 256, 124	0				Potentially regulatory	0.000412541	5	10689824	G	A		Intronic	3	DAP	NM_004394	g.10689824G>A
5:10689857-SNV	?	G	MAZ, POLR2A, CTCF, RBBP5, SMC3, CTBP2, SIN3A	186, 182, 1000, 197, 256, 124, 180	0				Potentially regulatory	0.000413565	5	10689857	G	A		Intronic	3	DAP	NM_004394	g.10689857G>A
5:10689924-SNV	?	A	MAZ, POLR2A, RBBP5, CTBP2, SIN3A, EBF1, TEAD4, CTCF	186, 182, 197, 124, 180, 438, 248, 1000	0				Potentially regulatory	0.0004095	5	10689924	A	G		Intronic	3	DAP	NM_004394	g.10689924A>G
5:10689983-SNV	?	G	POLR2A, RBBP5, CTBP2, SIN3A, EBF1, TEAD4, CTCF, ZNF143, RAD21, YY1, MYC, SMC3	182, 197, 124, 180, 438, 248, 1000, 389, 177, 221, 542	0				Potentially regulatory	0.00246914	5	10689983	G	T		Intronic	3	DAP	NM_004394	g.10689983G>T
5:10689992-SNV	?	T	POLR2A, RBBP5, CTBP2, SIN3A, EBF1, TEAD4, CTCF, ZNF143, RAD21, YY1, MYC, SMC3	182, 197, 124, 180, 438, 248, 1000, 389, 177, 221, 542	0				Potentially regulatory	0.000411523	5	10689992	T	G		Intronic	3	DAP	NM_004394	g.10689992T>G
5:10690030-Ins	?	-	POLR2A, RBBP5, CTBP2, SIN3A, EBF1, TEAD4, CTCF, ZNF143, RAD21, YY1, MYC, SMC3	182, 197, 124, 180, 438, 248, 1000, 389, 177, 221, 542	0				Potentially regulatory	0.0699503	5	10690030	-	G		Intronic	3	DAP	NM_004394	g.10690029_10690030insG
5:10690107-SNV	?	G	POLR2A, RBBP5, CTBP2, SIN3A, EBF1, TEAD4, CTCF, ZNF143, RAD21, YY1, MYC, SMC3, CTCFL	182, 197, 124, 180, 438, 248, 1000, 389, 177, 221, 542, 137	0				Potentially regulatory	0.000414594	5	10690107	G	A		Intronic	3	DAP	NM_004394	g.10690107G>A
5:10690152-Ins	?	-	RBBP5, CTBP2, SIN3A, EBF1, TEAD4, CTCF, ZNF143, RAD21, YY1, MYC, SMC3, CTCFL	197, 124, 180, 438, 248, 1000, 389, 177, 221, 542, 137	0				Potentially regulatory	0.000419111	5	10690152	-	AAT		Intronic	3	DAP	NM_004394	g.10690151_10690152insAAT
5:10690219-Del	?	ACTGC	CTBP2, SIN3A, CTCF, ZNF143, RAD21, YY1, MYC, SMC3	124, 180, 1000, 389, 177, 221, 542	0				Potentially regulatory	0.198319	5	10690219	ACTGC	-		Intronic	3	DAP	NM_004394	g.10690219_10690223delACTGC
5:10690257-SNV	?	T	CTBP2, SIN3A, CTCF, ZNF143, YY1, MYC, SMC3	124, 180, 1000, 389, 177, 221, 542	0				Potentially regulatory	0.000420168	5	10690257	T	C		Intronic	3	DAP	NM_004394	g.10690257T>C
5:10690277-SNV	?	G	CTBP2, SIN3A, CTCF, ZNF143, YY1, MYC	124, 180, 1000, 389, 177, 221	0				Potentially regulatory	0.00125839	5	10690277	G	A		Intronic	3	DAP	NM_004394	g.10690277G>A
5:10690294-SNV	?	G	CTBP2, SIN3A, CTCF, YY1	124, 180, 1000, 177	0				Potentially regulatory	0.000420168	5	10690294	G	A		Intronic	3	DAP	NM_004394	g.10690294G>A
5:10690326-SNV	?	C	CTBP2, SIN3A, CTCF	124, 180, 1000	0				Potentially regulatory	0.00041806	5	10690326	C	T		Intronic	3	DAP	NM_004394	g.10690326C>T
5:10690407-SNV	?	C	CTBP2	124	0				Potentially regulatory	0.00041632	5	10690407	C	T		Intronic	3	DAP	NM_004394	g.10690407C>T
5:10690418-SNV	?	T			0					0.00041841	5	10690418	T	A		Intronic	3	DAP	NM_004394	g.10690418T>A
5:10690419-SNV	?	C			0					0.000417711	5	10690419	C	A		Intronic	3	DAP	NM_004394	g.10690419C>A
5:10690509-Ins	rs5745274	-			5				Potentially regulatory	0.0657673	5	10690509	-	ATCA	rs5745274	Intronic	3	DAP	NM_004394	g.10690508_10690509insATCA
5:10690518-Ins	?	-			0					0.000421941	5	10690518	-	T		Intronic	3	DAP	NM_004394	g.10690517_10690518insT
5:10690579-SNV	rs4701878	A			4				Potentially regulatory	0.0859635	5	10690579	A	C	rs4701878	Intronic	3	DAP	NM_004394	g.10690579A>C
5:10690630-SNV	?	C			0					0.00041806	5	10690630	C	T		Intronic	3	DAP	NM_004394	g.10690630C>T
5:10690664-SNV	rs5745273	A			4				Potentially regulatory	0.0641132	5	10690664	A	G	rs5745273	Intronic	3	DAP	NM_004394	g.10690664A>G
5:10690724-SNV	rs5745272	A			4				Potentially regulatory	0.155388	5	10690724	A	C	rs5745272	Intronic	3	DAP	NM_004394	g.10690724A>C
5:10690749-SNV	rs5745271	T			1f			DAP	Potentially regulatory	0.404504	5	10690749	T	G	rs5745271	Intronic	3	DAP	NM_004394	g.10690749T>G
5:10690762-SNV	?	A			0					0.00041632	5	10690762	A	G		Intronic	3	DAP	NM_004394	g.10690762A>G
5:10690812-SNV	?	C			0					0.00125628	5	10690812	C	A		Intronic	3	DAP	NM_004394	g.10690812C>A
5:10690813-Ins	rs5745270	-			5				Potentially regulatory	0.0892707	5	10690813	-	TGA	rs5745270	Intronic	3	DAP	NM_004394	g.10690812_10690813insTGA
5:10690834-SNV	rs5745269	C			5				Potentially regulatory	0.0886288	5	10690834	C	T	rs5745269	Intronic	3	DAP	NM_004394	g.10690834C>T
5:10690909-SNV	?	C			0					0.000420875	5	10690909	C	T		Intronic	3	DAP	NM_004394	g.10690909C>T
5:10690998-SNV	rs5745268	T			5				Potentially regulatory	0.00424448	5	10690998	T	C	rs5745268	Intronic	3	DAP	NM_004394	g.10690998T>C
5:10691015-SNV	rs5745267	C			5				Potentially regulatory	0.000423012	5	10691015	C	T	rs5745267	Intronic	3	DAP	NM_004394	g.10691015C>T
5:10691022-SNV	?	G			0					0.000422297	5	10691022	G	A		Intronic	3	DAP	NM_004394	g.10691022G>A
5:10691082-Ins	?	-			0					0.0719092	5	10691082	-	T		Intronic	3	DAP	NM_004394	g.10691081_10691082insT
5:10691100-SNV	rs5745265	C			5				Potentially regulatory	0.0872681	5	10691100	C	T	rs5745265	Intronic	3	DAP	NM_004394	g.10691100C>T
5:10691118-SNV	rs5745264	G			5	DAP		DAP	Potentially regulatory	0.390955	5	10691118	G	A	rs5745264	Intronic	3	DAP	NM_004394	g.10691118G>A
5:10691389-SNV	rs5745263	G			0					0.00041841	5	10691389	G	A	rs5745263	Intronic	3	DAP	NM_004394	g.10691389G>A
5:10691467-SNV	rs116280613	A			6				Potentially regulatory	0.000420521	5	10691467	A	C	rs116280613	Intronic	3	DAP	NM_004394	g.10691467A>C
5:10691499-SNV	rs5745262	C			0					0.0677609	5	10691499	C	T	rs5745262	Intronic	3	DAP	NM_004394	g.10691499C>T
5:10691566-SNV	?	G			0					0.000420875	5	10691566	G	A		Intronic	3	DAP	NM_004394	g.10691566G>A
5:10691743-SNV	rs5745259	A			0					0.023569	5	10691743	A	G	rs5745259	Intronic	3	DAP	NM_004394	g.10691743A>G
5:10691829-Ins	?	-			0					0.000423012	5	10691829	-	A		Intronic	3	DAP	NM_004394	g.10691828_10691829insA
5:10691837-SNV	?	C			0					0.000421941	5	10691837	C	T		Intronic	3	DAP	NM_004394	g.10691837C>T
5:10691911-SNV	?	A			0					0.000421585	5	10691911	A	T		Intronic	3	DAP	NM_004394	g.10691911A>T
5:10691926-SNV	rs78625591	G			3a				Potentially regulatory	0.0135249	5	10691926	G	A	rs78625591	Intronic	3	DAP	NM_004394	g.10691926G>A
5:10692018-SNV	?	A			0					0.000420875	5	10692018	A	G		Intronic	3	DAP	NM_004394	g.10692018A>G
5:10692082-SNV	rs11133623	T	GATA3	236	3a			DAP	Potentially regulatory	0.208017	5	10692082	T	C	rs11133623	Intronic	3	DAP	NM_004394	g.10692082T>C
5:10692217-SNV	?	T	GATA3	236	0				Potentially regulatory	0.000422654	5	10692217	T	A		Intronic	3	DAP	NM_004394	g.10692217T>A
5:10692218-SNV	?	G	GATA3	236	0				Potentially regulatory	0.000422297	5	10692218	G	T		Intronic	3	DAP	NM_004394	g.10692218G>T
5:10692311-Del	?	C	GATA3	236	0				Potentially regulatory	0.00042337	5	10692311	C	-		Intronic	3	DAP	NM_004394	g.10692311delC
5:10692346-Del	?	TT			0					0.311705	5	10692346	TT	-		Intronic	3	DAP	NM_004394	g.10692346_10692347delTT
5:10692495-SNV	?	G			0					0.000421585	5	10692495	G	A		Intronic	3	DAP	NM_004394	g.10692495G>A
5:10692524-SNV	?	C			0					0.000839631	5	10692524	C	T		Intronic	3	DAP	NM_004394	g.10692524C>T
5:10692730-Del	?	CT			0					0.000419463	5	10692730	CT	-		Intronic	3	DAP	NM_004394	g.10692730_10692731delCT
5:10692795-SNV	rs79162481	C			5				Potentially regulatory	0.0133779	5	10692795	C	T	rs79162481	Intronic	3	DAP	NM_004394	g.10692795C>T
5:10692933-SNV	?	T			0					0.000417014	5	10692933	T	C		Intronic	3	DAP	NM_004394	g.10692933T>C
5:10692988-SNV	?	G			0					0.000413907	5	10692988	G	C		Intronic	3	DAP	NM_004394	g.10692988G>C
5:10692991-SNV	?	C			0					0.000825764	5	10692991	C	T		Intronic	3	DAP	NM_004394	g.10692991C>T
5:10693004-SNV	?	C			0					0.000412201	5	10693004	C	G		Intronic	3	DAP	NM_004394	g.10693004C>G
5:10693032-SNV	?	C			0					0.000414594	5	10693032	C	T		Intronic	3	DAP	NM_004394	g.10693032C>T
5:10693065-SNV	?	C			0					0.00041632	5	10693065	C	G		Intronic	3	DAP	NM_004394	g.10693065C>G
5:10693126-SNV	?	C			0					0.00207297	5	10693126	C	T		Intronic	3	DAP	NM_004394	g.10693126C>T
5:10693127-SNV	?	G			0					0.000414594	5	10693127	G	A		Intronic	3	DAP	NM_004394	g.10693127G>A
5:10693199-SNV	rs55816269	C			5				Potentially regulatory	0.0655058	5	10693199	C	T	rs55816269	Intronic	3	DAP	NM_004394	g.10693199C>T
5:10693230-Del	?	GCACAC			0					0.275	5	10693230	GCACAC	-		Intronic	3	DAP	NM_004394	g.10693230_10693235delGCACAC
5:10693235-Ins	?	-			0					0.1575	5	10693235	-	CG		Intronic	3	DAP	NM_004394	g.10693234_10693235insCG
5:10693235-SNV	?	C			0					0.00207297	5	10693235	C	T		Intronic	3	DAP	NM_004394	g.10693235C>T
5:10693236-SNV	rs74993213	G			0					0.0166528	5	10693236	G	A	rs74993213	Intronic	3	DAP	NM_004394	g.10693236G>A
5:10693239-Ins	?	-			0					0.145712	5	10693239	-	CG		Intronic	3	DAP	NM_004394	g.10693238_10693239insCG
5:10693244-SNV	?	A			0					0.000831255	5	10693244	A	G		Intronic	3	DAP	NM_004394	g.10693244A>G
5:10693257-SNV	?	C			0					0.000415973	5	10693257	C	G		Intronic	3	DAP	NM_004394	g.10693257C>G
5:10693258-Ins	?	-			0					0.0544925	5	10693258	-	AG		Intronic	3	DAP	NM_004394	g.10693257_10693258insAG
5:10693262-SNV	?	A			0					0.000829187	5	10693262	A	G		Intronic	3	DAP	NM_004394	g.10693262A>G
5:10693263-SNV	?	C			0					0.000413907	5	10693263	C	T		Intronic	3	DAP	NM_004394	g.10693263C>T
5:10693270-Del	rs34658153	GTA			0					0.185679	5	10693270	GTA	-	rs34658153	Intronic	3	DAP	NM_004394	g.10693270_10693272delGTA
5:10693303-Del	?	CTC			0					0.000829876	5	10693303	CTC	-		Intronic	3	DAP	NM_004394	g.10693303_10693305delCTC
5:10693317-SNV	?	A			0					0.000415628	5	10693317	A	C		Intronic	3	DAP	NM_004394	g.10693317A>C
5:10693318-SNV	?	A			0					0.000415973	5	10693318	A	T		Intronic	3	DAP	NM_004394	g.10693318A>T
5:10693319-SNV	?	A			0					0.00041632	5	10693319	A	G		Intronic	3	DAP	NM_004394	g.10693319A>G
5:10693322-Ins	?	-			0					0.000416667	5	10693322	-	C		Intronic	3	DAP	NM_004394	g.10693321_10693322insC
5:10693418-SNV	?	T			0					0.000413565	5	10693418	T	C		Intronic	3	DAP	NM_004394	g.10693418T>C
5:10693432-SNV	?	G			0					0.0008285	5	10693432	G	C		Intronic	3	DAP	NM_004394	g.10693432G>C
5:10693469-SNV	?	G			0					0.000829876	5	10693469	G	A		Intronic	3	DAP	NM_004394	g.10693469G>A
5:10693501-SNV	?	C			0					0.00165975	5	10693501	C	T		Intronic	3	DAP	NM_004394	g.10693501C>T
5:10693687-SNV	rs6891527	G			4				Potentially regulatory	0.129784	5	10693687	G	A	rs6891527	Intronic	3	DAP	NM_004394	g.10693687G>A
5:10693726-SNV	?	G			0					0.000413907	5	10693726	G	T		Intronic	3	DAP	NM_004394	g.10693726G>T
5:10693741-SNV	?	G			0					0.00166113	5	10693741	G	T		Intronic	3	DAP	NM_004394	g.10693741G>T
5:10693820-Ins	?	-			0					0.0690817	5	10693820	-	GGCT		Intronic	3	DAP	NM_004394	g.10693819_10693820insGGCT
5:10693822-Ins	?	-			0					0.0658228	5	10693822	-	GCAGCCTC		Intronic	3	DAP	NM_004394	g.10693821_10693822insGCAGCCTC
5:10693857-SNV	?	T			0					0.000420168	5	10693857	T	C		Intronic	3	DAP	NM_004394	g.10693857T>C
5:10693887-SNV	rs62337569	T			5				Potentially regulatory	0.0693277	5	10693887	T	C	rs62337569	Intronic	3	DAP	NM_004394	g.10693887T>C
5:10693896-SNV	rs2918398	G			5			DAP	Potentially regulatory	0.355042	5	10693896	G	A	rs2918398	Intronic	3	DAP	NM_004394	g.10693896G>A
5:10693903-SNV	rs62337570	T			5				Potentially regulatory	0.0694444	5	10693903	T	C	rs62337570	Intronic	3	DAP	NM_004394	g.10693903T>C
5:10694013-SNV	rs16885157	T			0					0.0118143	5	10694013	T	C	rs16885157	Intronic	3	DAP	NM_004394	g.10694013T>C
5:10694041-SNV	?	A			0					0.000421585	5	10694041	A	G		Intronic	3	DAP	NM_004394	g.10694041A>G
5:10694068-SNV	rs56376176	G			7				Potentially regulatory	0.0177066	5	10694068	G	A	rs56376176	Intronic	3	DAP	NM_004394	g.10694068G>A
5:10694113-SNV	?	T			0					0.000420875	5	10694113	T	C		Intronic	3	DAP	NM_004394	g.10694113T>C
5:10694141-SNV	?	G			0					0.000420168	5	10694141	G	A		Intronic	3	DAP	NM_004394	g.10694141G>A
5:10694168-SNV	?	G			0					0.000419463	5	10694168	G	A		Intronic	3	DAP	NM_004394	g.10694168G>A
5:10694170-SNV	?	T			0					0.000419463	5	10694170	T	A		Intronic	3	DAP	NM_004394	g.10694170T>A
5:10694178-SNV	?	C			0					0.0012605	5	10694178	C	T		Intronic	3	DAP	NM_004394	g.10694178C>T
5:10694179-SNV	?	G			0					0.000419815	5	10694179	G	A		Intronic	3	DAP	NM_004394	g.10694179G>A
5:10694183-SNV	?	C			0					0.00504626	5	10694183	C	T		Intronic	3	DAP	NM_004394	g.10694183C>T
5:10694209-SNV	?	G			0					0.000838926	5	10694209	G	A		Intronic	3	DAP	NM_004394	g.10694209G>A
5:10694229-SNV	?	G			0					0.000417362	5	10694229	G	C		Intronic	3	DAP	NM_004394	g.10694229G>C
5:10694264-SNV	rs114691091	C			5				Potentially regulatory	0.0361897	5	10694264	C	T	rs114691091	Intronic	3	DAP	NM_004394	g.10694264C>T
5:10694309-SNV	rs78405168	C			5				Potentially regulatory	0.0371594	5	10694309	C	G	rs78405168	Intronic	3	DAP	NM_004394	g.10694309C>G
5:10694339-SNV	?	T			0					0.000414594	5	10694339	T	C		Intronic	3	DAP	NM_004394	g.10694339T>C
5:10694351-SNV	rs76952728	A			5				Potentially regulatory	0.00165563	5	10694351	A	G	rs76952728	Intronic	3	DAP	NM_004394	g.10694351A>G
5:10694408-SNV	?	T			0					0.000413223	5	10694408	T	C		Intronic	3	DAP	NM_004394	g.10694408T>C
5:10694410-SNV	rs80093305	G			5			DAP	Potentially regulatory	0.0334711	5	10694410	G	C	rs80093305	Intronic	3	DAP	NM_004394	g.10694410G>C
5:10694434-SNV	?	T			0					0.000827815	5	10694434	T	C		Intronic	3	DAP	NM_004394	g.10694434T>C
5:10694457-SNV	?	A			0					0.000415628	5	10694457	A	G		Intronic	3	DAP	NM_004394	g.10694457A>G
5:10694520-SNV	rs115070288	A			0					0.00499168	5	10694520	A	G	rs115070288	Intronic	3	DAP	NM_004394	g.10694520A>G
5:10694521-SNV	?	C			0					0.00957535	5	10694521	C	T		Intronic	3	DAP	NM_004394	g.10694521C>T
5:10694522-SNV	rs75326503	G			0					0.00583333	5	10694522	G	A	rs75326503	Intronic	3	DAP	NM_004394	g.10694522G>A
5:10694527-SNV	?	T			0					0.000832639	5	10694527	T	C		Intronic	3	DAP	NM_004394	g.10694527T>C
5:10694548-SNV	rs115180225	G			4				Potentially regulatory	0.00041632	5	10694548	G	A	rs115180225	Intronic	3	DAP	NM_004394	g.10694548G>A
5:10694552-SNV	?	C			0					0.00041632	5	10694552	C	G		Intronic	3	DAP	NM_004394	g.10694552C>G
5:10694577-SNV	?	C			0					0.00041632	5	10694577	C	T		Intronic	3	DAP	NM_004394	g.10694577C>T
5:10694602-SNV	?	G			0					0.00291181	5	10694602	G	A		Intronic	3	DAP	NM_004394	g.10694602G>A
5:10694728-SNV	?	C			0					0.011657	5	10694728	C	T		Intronic	3	DAP	NM_004394	g.10694728C>T
5:10694792-SNV	?	C			0					0.00123967	5	10694792	C	T		Intronic	3	DAP	NM_004394	g.10694792C>T
5:10694797-SNV	rs112544885	C			4				Potentially regulatory	0.000823723	5	10694797	C	T	rs112544885	Intronic	3	DAP	NM_004394	g.10694797C>T
5:10694923-SNV	?	G			0					0.000416667	5	10694923	G	T		Intronic	3	DAP	NM_004394	g.10694923G>T
5:10694934-SNV	?	G			0					0.000419111	5	10694934	G	T		Intronic	3	DAP	NM_004394	g.10694934G>T
5:10695026-SNV	rs3797113	T	MAX	636	4				Potentially regulatory	0.0822091	5	10695026	T	C	rs3797113	Intronic	3	DAP	NM_004394	g.10695026T>C
5:10695165-SNV	?	T	MAX, STAT1, SMARCB1, POLR2A, GTF2F1, CTCF, SMARCC1, MAZ	636, 207, 225, 300, 290, 1000, 240, 320	0				Potentially regulatory	0.000424088	5	10695165	T	G		Intronic	3	DAP	NM_004394	g.10695165T>G
5:10695229-SNV	?	A	MAX, STAT1, SMARCB1, POLR2A, GTF2F1, CTCF, SMARCC1, MAZ, ZKSCAN1, RCOR1, JUND, RFX5, FOXP2, ZNF143, YY1, MAFK, HMGN3, CEBPB, BRCA1, CHD2, RAD21, SMC3, CREB1, REST, MXI1	636, 207, 225, 300, 290, 1000, 240, 320, 165, 275, 218, 304, 124, 317, 359, 179, 142, 334, 252, 172, 143, 174, 182	0				Potentially regulatory	0.00083612	5	10695229	A	C		Intronic	3	DAP	NM_004394	g.10695229A>C
5:10695269-SNV	?	A	MAX, STAT1, SMARCB1, POLR2A, GTF2F1, CTCF, SMARCC1, MAZ, ZKSCAN1, RCOR1, JUND, RFX5, FOXP2, ZNF143, YY1, MAFK, HMGN3, CEBPB, BRCA1, CHD2, RAD21, SMC3, CREB1, REST, MXI1, MYC	636, 207, 225, 300, 290, 1000, 240, 320, 165, 275, 218, 304, 124, 317, 359, 179, 142, 334, 252, 172, 143, 174, 182, 281	0				Potentially regulatory	0.00041806	5	10695269	A	G		Intronic	3	DAP	NM_004394	g.10695269A>G
5:10695293-SNV	?	G	MAX, STAT1, SMARCB1, POLR2A, GTF2F1, CTCF, SMARCC1, MAZ, ZKSCAN1, RCOR1, JUND, RFX5, FOXP2, ZNF143, YY1, MAFK, HMGN3, CEBPB, BRCA1, CHD2, RAD21, SMC3, CREB1, REST, MXI1, MYC	636, 207, 225, 300, 290, 1000, 240, 320, 165, 275, 218, 304, 124, 317, 359, 179, 142, 334, 252, 172, 143, 174, 182, 281	0				Potentially regulatory	0.000419815	5	10695293	G	A		Intronic	3	DAP	NM_004394	g.10695293G>A
5:10695370-SNV	rs3797114	C	MAX, STAT1, SMARCB1, POLR2A, GTF2F1, CTCF, SMARCC1, MAZ, ZKSCAN1, RCOR1, JUND, RFX5, FOXP2, ZNF143, YY1, MAFK, HMGN3, CEBPB, BRCA1, CHD2, RAD21, SMC3, CREB1, REST, MXI1, MYC, EBF1	636, 207, 225, 300, 290, 1000, 240, 320, 165, 275, 218, 304, 124, 317, 359, 179, 142, 334, 252, 172, 143, 174, 182, 281, 617	4				Potentially regulatory	0.0797162	5	10695370	C	T	rs3797114	Intronic	3	DAP	NM_004394	g.10695370C>T
5:10695372-SNV	?	C	MAX, STAT1, SMARCB1, POLR2A, GTF2F1, CTCF, SMARCC1, MAZ, ZKSCAN1, RCOR1, JUND, RFX5, FOXP2, ZNF143, YY1, MAFK, HMGN3, CEBPB, BRCA1, CHD2, RAD21, SMC3, CREB1, REST, MXI1, MYC, EBF1	636, 207, 225, 300, 290, 1000, 240, 320, 165, 275, 218, 304, 124, 317, 359, 179, 142, 334, 252, 172, 143, 174, 182, 281, 617	0				Potentially regulatory	0.00041876	5	10695372	C	T		Intronic	3	DAP	NM_004394	g.10695372C>T
5:10695376-SNV	?	C	MAX, STAT1, SMARCB1, POLR2A, GTF2F1, CTCF, SMARCC1, MAZ, ZKSCAN1, RCOR1, JUND, RFX5, FOXP2, ZNF143, YY1, MAFK, HMGN3, CEBPB, BRCA1, CHD2, RAD21, SMC3, CREB1, REST, MXI1, MYC, EBF1	636, 207, 225, 300, 290, 1000, 240, 320, 165, 275, 218, 304, 124, 317, 359, 179, 142, 334, 252, 172, 143, 174, 182, 281, 617	0				Potentially regulatory	0.000838223	5	10695376	C	T		Intronic	3	DAP	NM_004394	g.10695376C>T
5:10695380-SNV	rs3797115	C	MAX, STAT1, SMARCB1, POLR2A, GTF2F1, CTCF, SMARCC1, MAZ, ZKSCAN1, RCOR1, JUND, RFX5, FOXP2, ZNF143, YY1, MAFK, HMGN3, CEBPB, BRCA1, CHD2, RAD21, SMC3, CREB1, REST, MXI1, MYC, EBF1	636, 207, 225, 300, 290, 1000, 240, 320, 165, 275, 218, 304, 124, 317, 359, 179, 142, 334, 252, 172, 143, 174, 182, 281, 617	4			DAP	Potentially regulatory	0.0394626	5	10695380	C	T	rs3797115	Intronic	3	DAP	NM_004394	g.10695380C>T
5:10695439-SNV	?	C	MAX, STAT1, SMARCB1, POLR2A, GTF2F1, CTCF, SMARCC1, MAZ, ZKSCAN1, RCOR1, JUND, RFX5, FOXP2, ZNF143, YY1, MAFK, HMGN3, CEBPB, BRCA1, CHD2, RAD21, SMC3, CREB1, REST, MXI1, MYC, EBF1	636, 207, 225, 300, 290, 1000, 240, 320, 165, 275, 218, 304, 124, 317, 359, 179, 142, 334, 252, 172, 143, 174, 182, 281, 617	0				Potentially regulatory	0.00041806	5	10695439	C	A		Intronic	3	DAP	NM_004394	g.10695439C>A
5:10695526-SNV	rs2930047	T	MAX, STAT1, SMARCB1, POLR2A, GTF2F1, CTCF, SMARCC1, MAZ, ZKSCAN1, RCOR1, YY1, HMGN3, CHD2, MXI1, MYC, EBF1	636, 207, 225, 300, 290, 1000, 240, 320, 165, 275, 359, 142, 172, 182, 281, 617	1f	DAP	DAP	DAP	Potentially regulatory	0.394715	5	10695526	T	C	rs2930047	Intronic	3	DAP	NM_004394	g.10695526T>C
5:10695595-SNV	?	A	MAX, SMARCB1, POLR2A, CTCF, SMARCC1, MAZ, HMGN3, MXI1, EBF1	636, 225, 300, 1000, 240, 320, 142, 182, 617	0				Potentially regulatory	0.000841751	5	10695595	A	G		Intronic	3	DAP	NM_004394	g.10695595A>G
5:10695816-SNV	?	A			0					0.000419111	5	10695816	A	G		Intronic	3	DAP	NM_004394	g.10695816A>G
5:10695891-SNV	rs62337571	G			4			DAP	Potentially regulatory	0.00506329	5	10695891	G	C	rs62337571	Intronic	3	DAP	NM_004394	g.10695891G>C
5:10695894-SNV	?	G			0					0.000422297	5	10695894	G	T		Intronic	3	DAP	NM_004394	g.10695894G>T
5:10695922-SNV	?	T			0					0.0021097	5	10695922	T	C		Intronic	3	DAP	NM_004394	g.10695922T>C
5:10696189-SNV	?	G			0					0.000411523	5	10696189	G	A		Intronic	3	DAP	NM_004394	g.10696189G>A
5:10696206-SNV	?	G	RUNX3	265	0				Potentially regulatory	0.000411862	5	10696206	G	A		Intronic	3	DAP	NM_004394	g.10696206G>A
5:10696224-SNV	?	C	RUNX3	265	0				Potentially regulatory	0.000412201	5	10696224	C	T		Intronic	3	DAP	NM_004394	g.10696224C>T
5:10696280-SNV	rs3797117	A	RUNX3, SPI1	265, 223	3a			DAP	Potentially regulatory	0.0378913	5	10696280	A	G	rs3797117	Intronic	3	DAP	NM_004394	g.10696280A>G
5:10696370-SNV	?	T	RUNX3, SPI1	265, 223	0				Potentially regulatory	0.000413565	5	10696370	T	C		Intronic	3	DAP	NM_004394	g.10696370T>C
5:10696442-Del	?	A	RUNX3, SPI1	265, 223	0				Potentially regulatory	0.000826446	5	10696442	A	-		Intronic	3	DAP	NM_004394	g.10696442delA
5:10696525-SNV	rs5745258	T	RUNX3	265	3a				Potentially regulatory	0.0162636	5	10696525	T	C	rs5745258	Intronic	3	DAP	NM_004394	g.10696525T>C
5:10696558-SNV	?	C	RUNX3	265	0				Potentially regulatory	0.000415628	5	10696558	C	T		Intronic	3	DAP	NM_004394	g.10696558C>T
5:10696587-SNV	?	T			0					0.000415628	5	10696587	T	C		Intronic	3	DAP	NM_004394	g.10696587T>C
5:10696764-SNV	?	A			0					0.000422297	5	10696764	A	T		Intronic	3	DAP	NM_004394	g.10696764A>T
5:10696942-SNV	rs5745257	C			4				Potentially regulatory	0.00042123	5	10696942	C	T	rs5745257	Intronic	3	DAP	NM_004394	g.10696942C>T
5:10697037-SNV	?	A			0					0.000420521	5	10697037	A	G		Intronic	3	DAP	NM_004394	g.10697037A>G
5:10697073-SNV	?	T			0					0.000416667	5	10697073	T	C		Intronic	3	DAP	NM_004394	g.10697073T>C
5:10697128-SNV	?	T			0					0.000419815	5	10697128	T	C		Intronic	3	DAP	NM_004394	g.10697128T>C
5:10697218-SNV	?	C			0					0.000419815	5	10697218	C	T		Intronic	3	DAP	NM_004394	g.10697218C>T
5:10697305-SNV	?	A			0					0.000834725	5	10697305	A	G		Intronic	3	DAP	NM_004394	g.10697305A>G
5:10697322-SNV	rs5745255	T			5				Potentially regulatory	0.000834028	5	10697322	T	C	rs5745255	Intronic	3	DAP	NM_004394	g.10697322T>C
5:10697364-SNV	rs3797119	C			5				Potentially regulatory	0.0805369	5	10697364	C	T	rs3797119	Intronic	3	DAP	NM_004394	g.10697364C>T
5:10697388-SNV	rs5745254	G			5				Potentially regulatory	0.0657785	5	10697388	G	A	rs5745254	Intronic	3	DAP	NM_004394	g.10697388G>A
5:10697481-SNV	?	T			0					0.000420168	5	10697481	T	C		Intronic	3	DAP	NM_004394	g.10697481T>C
5:10697547-SNV	rs5745252	C			7				Potentially regulatory	0.067953	5	10697547	C	T	rs5745252	Intronic	3	DAP	NM_004394	g.10697547C>T
5:10697566-SNV	?	C			0					0.000419463	5	10697566	C	G		Intronic	3	DAP	NM_004394	g.10697566C>G
5:10697576-SNV	rs5745250	T			6				Potentially regulatory	0.0667506	5	10697576	T	C	rs5745250	Intronic	3	DAP	NM_004394	g.10697576T>C
5:10697640-SNV	?	T			0					0.000424809	5	10697640	T	C		Intronic	3	DAP	NM_004394	g.10697640T>C
5:10697764-SNV	rs5745249	T			7				Potentially regulatory	0.00042337	5	10697764	T	C	rs5745249	Intronic	3	DAP	NM_004394	g.10697764T>C
5:10697771-SNV	?	G			0					0.000423729	5	10697771	G	A		Intronic	3	DAP	NM_004394	g.10697771G>A
5:10697807-SNV	?	A			0					0.00169924	5	10697807	A	T		Intronic	3	DAP	NM_004394	g.10697807A>T
5:10697817-SNV	?	G			0					0.00169635	5	10697817	G	C		Intronic	3	DAP	NM_004394	g.10697817G>C
5:10697867-SNV	?	A			0					0.00168776	5	10697867	A	C		Intronic	3	DAP	NM_004394	g.10697867A>C
5:10697911-SNV	rs5745248	C			5				Potentially regulatory	0.00590717	5	10697911	C	T	rs5745248	Intronic	3	DAP	NM_004394	g.10697911C>T
5:10697947-SNV	?	T			0					0.000419111	5	10697947	T	C		Intronic	3	DAP	NM_004394	g.10697947T>C
5:10697970-SNV	rs5745247	G			5				Potentially regulatory	0.0654912	5	10697970	G	A	rs5745247	Intronic	3	DAP	NM_004394	g.10697970G>A
5:10698121-SNV	?	A			0					0.000415973	5	10698121	A	G		Intronic	3	DAP	NM_004394	g.10698121A>G
5:10698260-SNV	?	G			0					0.00041632	5	10698260	G	A		Intronic	3	DAP	NM_004394	g.10698260G>A
5:10698274-SNV	?	C			0					0.00041841	5	10698274	C	A		Intronic	3	DAP	NM_004394	g.10698274C>A
5:10698279-SNV	rs115534960	G			5				Potentially regulatory	0.00125104	5	10698279	G	C	rs115534960	Intronic	3	DAP	NM_004394	g.10698279G>C
5:10698393-SNV	?	G			0					0.00469283	5	10698393	G	A		Intronic	3	DAP	NM_004394	g.10698393G>A
5:10698394-SNV	?	C			0					0.0162116	5	10698394	C	A		Intronic	3	DAP	NM_004394	g.10698394C>A
5:10698420-Del	?	G			0					0.0182358	5	10698420	G	-		Intronic	3	DAP	NM_004394	g.10698420delG
5:10698422-SNV	?	G			0					0.000424448	5	10698422	G	C		Intronic	3	DAP	NM_004394	g.10698422G>C
5:10698446-SNV	?	C			0					0.00126476	5	10698446	C	A		Intronic	3	DAP	NM_004394	g.10698446C>A
5:10698481-SNV	?	C			0					0.000415628	5	10698481	C	T		Intronic	3	DAP	NM_004394	g.10698481C>T
5:10698507-SNV	rs56351273	G			5				Potentially regulatory	0.0641667	5	10698507	G	A	rs56351273	Intronic	3	DAP	NM_004394	g.10698507G>A
5:10698523-SNV	rs115790122	C			5				Potentially regulatory	0.00373444	5	10698523	C	T	rs115790122	Intronic	3	DAP	NM_004394	g.10698523C>T
5:10698536-SNV	?	C			0					0.000415628	5	10698536	C	A		Intronic	3	DAP	NM_004394	g.10698536C>A
5:10698542-SNV	?	T			0					0.00041632	5	10698542	T	C		Intronic	3	DAP	NM_004394	g.10698542T>C
5:10698569-SNV	rs2930048	C			5	DAP		DAP	Potentially regulatory	0.397925	5	10698569	C	G	rs2930048	Intronic	3	DAP	NM_004394	g.10698569C>G
5:10698579-SNV	rs56322014	G			5				Potentially regulatory	0.0646766	5	10698579	G	A	rs56322014	Intronic	3	DAP	NM_004394	g.10698579G>A
5:10698618-SNV	?	C			0					0.00207125	5	10698618	C	T		Intronic	3	DAP	NM_004394	g.10698618C>T
5:10698676-SNV	?	C			0					0.00042123	5	10698676	C	T		Intronic	3	DAP	NM_004394	g.10698676C>T
5:10698724-SNV	?	C			0					0.00126263	5	10698724	C	G		Intronic	3	DAP	NM_004394	g.10698724C>G
5:10698736-SNV	?	A			0					0.000422297	5	10698736	A	G		Intronic	3	DAP	NM_004394	g.10698736A>G
5:10698836-Ins	?	-			0					0.0666105	5	10698836	-	TCTA		Intronic	3	DAP	NM_004394	g.10698835_10698836insTCTA
5:10698846-SNV	?	A			0					0.00251889	5	10698846	A	T		Intronic	3	DAP	NM_004394	g.10698846A>T
5:10698851-SNV	?	T			0					0.000839631	5	10698851	T	A		Intronic	3	DAP	NM_004394	g.10698851T>A
5:10698852-SNV	?	C			0					0.000839631	5	10698852	C	T		Intronic	3	DAP	NM_004394	g.10698852C>T
5:10698889-Del	?	T			0					0.000421585	5	10698889	T	-		Intronic	3	DAP	NM_004394	g.10698889delT
5:10698893-SNV	rs76123417	G			7				Potentially regulatory	0.0658228	5	10698893	G	C	rs76123417	Intronic	3	DAP	NM_004394	g.10698893G>C
5:10698975-SNV	?	G			0					0.000423729	5	10698975	G	A		Intronic	3	DAP	NM_004394	g.10698975G>A
5:10699082-SNV	?	G			0					0.00253593	5	10699082	G	T		Intronic	3	DAP	NM_004394	g.10699082G>T
5:10699086-SNV	?	C			0					0.000423012	5	10699086	C	T		Intronic	3	DAP	NM_004394	g.10699086C>T
5:10699087-SNV	?	G			0					0.000423012	5	10699087	G	A		Intronic	3	DAP	NM_004394	g.10699087G>A
5:10699090-SNV	?	T			0					0.000422654	5	10699090	T	C		Intronic	3	DAP	NM_004394	g.10699090T>C
5:10699128-SNV	?	C			0					0.00084246	5	10699128	C	T		Intronic	3	DAP	NM_004394	g.10699128C>T
5:10699186-SNV	?	G			0					0.000837521	5	10699186	G	A		Intronic	3	DAP	NM_004394	g.10699186G>A
5:10699188-SNV	rs2118708	C			5				Potentially regulatory	0.00083682	5	10699188	C	T	rs2118708	Intronic	3	DAP	NM_004394	g.10699188C>T
5:10699288-Ins	?	-	POLR2A	188	0				Potentially regulatory	0.000837521	5	10699288	-	CTAC		Intronic	3	DAP	NM_004394	g.10699287_10699288insCTAC
5:10699394-SNV	rs62337572	G	POLR2A, GATA3, MXI1, EBF1	188, 678, 210, 754	4				Potentially regulatory	0.0639967	5	10699394	G	A	rs62337572	Intronic	3	DAP	NM_004394	g.10699394G>A
5:10699473-SNV	?	C	POLR2A, GATA3, MXI1, EBF1, EP300, IKZF1, TCF3, MEF2A, SP1	188, 678, 210, 754, 382, 343, 205, 142, 270	0				Potentially regulatory	0.000414594	5	10699473	C	T		Intronic	3	DAP	NM_004394	g.10699473C>T
5:10699490-SNV	rs2930049	A	POLR2A, GATA3, MXI1, EBF1, EP300, IKZF1, TCF3, MEF2A, SP1	188, 678, 210, 754, 382, 343, 205, 142, 270	1f	DAP		DAP	Potentially regulatory	0.205955	5	10699490	A	G	rs2930049	Intronic	3	DAP	NM_004394	g.10699490A>G
5:10699522-SNV	rs17768377	C	POLR2A, GATA3, MXI1, EBF1, EP300, IKZF1, TCF3, MEF2A, SP1, RUNX3	188, 678, 210, 754, 382, 343, 205, 142, 270, 1000	4				Potentially regulatory	0.0116376	5	10699522	C	T	rs17768377	Intronic	3	DAP	NM_004394	g.10699522C>T
5:10699585-SNV	?	C	POLR2A, GATA3, MXI1, EBF1, EP300, IKZF1, TCF3, MEF2A, SP1, RUNX3	188, 678, 210, 754, 382, 343, 205, 142, 270, 1000	0				Potentially regulatory	0.000416667	5	10699585	C	T		Intronic	3	DAP	NM_004394	g.10699585C>T
5:10699618-SNV	rs114583347	T	POLR2A, MXI1, EBF1, EP300, IKZF1, TCF3, MEF2A, SP1, RUNX3, TBL1XR1	188, 210, 754, 382, 343, 205, 142, 270, 1000, 212	4				Potentially regulatory	0.00332502	5	10699618	T	C	rs114583347	Intronic	3	DAP	NM_004394	g.10699618T>C
5:10699619-SNV	?	G	POLR2A, MXI1, EBF1, EP300, IKZF1, TCF3, MEF2A, SP1, RUNX3, TBL1XR1	188, 210, 754, 382, 343, 205, 142, 270, 1000, 212	0				Potentially regulatory	0.00041632	5	10699619	G	A		Intronic	3	DAP	NM_004394	g.10699619G>A
5:10699634-SNV	?	C	POLR2A, MXI1, EBF1, EP300, IKZF1, TCF3, MEF2A, SP1, RUNX3, TBL1XR1	188, 210, 754, 382, 343, 205, 142, 270, 1000, 212	0				Potentially regulatory	0.00041841	5	10699634	C	G		Intronic	3	DAP	NM_004394	g.10699634C>G
5:10699747-SNV	?	C	MXI1, EP300, IKZF1, TCF3, MEF2A, SP1, RUNX3, TBL1XR1	210, 382, 343, 205, 142, 270, 1000, 212	0				Potentially regulatory	0.000414594	5	10699747	C	A		Intronic	3	DAP	NM_004394	g.10699747C>A
5:10699771-SNV	rs3756405	C	MXI1, EP300, IKZF1, SP1, TBL1XR1	210, 382, 343, 270, 212	4				Potentially regulatory	0.0441667	5	10699771	C	G	rs3756405	Intronic	3	DAP	NM_004394	g.10699771C>G
5:10699772-SNV	?	C	MXI1, EP300, IKZF1, SP1, TBL1XR1	210, 382, 343, 270, 212	0				Potentially regulatory	0.000833333	5	10699772	C	T		Intronic	3	DAP	NM_004394	g.10699772C>T
5:10699832-SNV	?	C	IKZF1, TBL1XR1	343, 212	0				Potentially regulatory	0.000829187	5	10699832	C	G		Intronic	3	DAP	NM_004394	g.10699832C>G
5:10699879-Ins	rs3842028	-	IKZF1, TBL1XR1	343, 212	2a				Potentially regulatory	0.40149	5	10699879	-	G	rs3842028	Intronic	3	DAP	NM_004394	g.10699878_10699879insG
5:10699912-SNV	?	G	IKZF1, TBL1XR1	343, 212	0				Potentially regulatory	0.000414594	5	10699912	G	T		Intronic	3	DAP	NM_004394	g.10699912G>T
5:10700031-SNV	?	C	IKZF1, NFATC1, NFIC	343, 351, 248	0				Potentially regulatory	0.000414594	5	10700031	C	T		Intronic	3	DAP	NM_004394	g.10700031C>T
5:10700127-SNV	rs2930050	G	NFATC1, NFIC, EBF1, EP300	351, 248, 224, 124	4	DAP		DAP	Potentially regulatory	0.198074	5	10700127	G	A	rs2930050	Intronic	3	DAP	NM_004394	g.10700127G>A
5:10700130-SNV	rs80026892	C	NFATC1, NFIC, EBF1, EP300	351, 248, 224, 124	4				Potentially regulatory	0.00292887	5	10700130	C	T	rs80026892	Intronic	3	DAP	NM_004394	g.10700130C>T
5:10700157-SNV	?	C	NFATC1, NFIC, EBF1, EP300	351, 248, 224, 124	0				Potentially regulatory	0.000419815	5	10700157	C	T		Intronic	3	DAP	NM_004394	g.10700157C>T
5:10700165-SNV	rs75474706	A	NFATC1, NFIC, EBF1, EP300	351, 248, 224, 124	4				Potentially regulatory	0.010084	5	10700165	A	C	rs75474706	Intronic	3	DAP	NM_004394	g.10700165A>C
5:10700205-SNV	?	C	NFATC1, NFIC, EBF1, EP300	351, 248, 224, 124	0				Potentially regulatory	0.000420168	5	10700205	C	T		Intronic	3	DAP	NM_004394	g.10700205C>T
5:10700267-SNV	?	G	NFATC1, NFIC, EBF1, EP300, CTCF, PAX5, NFYB, RELA	351, 248, 224, 124, 178, 179, 103, 184	0				Potentially regulatory	0.000414938	5	10700267	G	A		Intronic	3	DAP	NM_004394	g.10700267G>A
5:10700282-SNV	?	A	NFATC1, NFIC, EBF1, EP300, CTCF, PAX5, NFYB, RELA	351, 248, 224, 124, 178, 179, 103, 184	0				Potentially regulatory	0.00580431	5	10700282	A	T		Intronic	3	DAP	NM_004394	g.10700282A>T
5:10700357-SNV	?	A	NFATC1, NFIC, EP300, CTCF, PAX5, NFYB, RELA	351, 248, 124, 178, 179, 103, 184	0				Potentially regulatory	0.000412541	5	10700357	A	G		Intronic	3	DAP	NM_004394	g.10700357A>G
5:10700615-SNV	?	A	NFYB, TCF12, SPI1, CTCF	103, 169, 271, 137	0				Potentially regulatory	0.00123865	5	10700615	A	C		Intronic	3	DAP	NM_004394	g.10700615A>C
5:10700673-SNV	?	G	CTCF	137	0				Potentially regulatory	0.00124481	5	10700673	G	A		Intronic	3	DAP	NM_004394	g.10700673G>A
5:10700684-SNV	?	A	CTCF	137	0				Potentially regulatory	0.000415628	5	10700684	A	G		Intronic	3	DAP	NM_004394	g.10700684A>G
5:10700836-SNV	?	T			0					0.000417362	5	10700836	T	A		Intronic	3	DAP	NM_004394	g.10700836T>A
5:10700843-SNV	?	G			0					0.0020938	5	10700843	G	A		Intronic	3	DAP	NM_004394	g.10700843G>A
5:10700858-SNV	rs55731798	A			4				Potentially regulatory	0.0710702	5	10700858	A	T	rs55731798	Intronic	3	DAP	NM_004394	g.10700858A>T
5:10700975-SNV	?	T			0					0.00041632	5	10700975	T	C		Intronic	3	DAP	NM_004394	g.10700975T>C
5:10701011-SNV	rs74351481	G			4				Potentially regulatory	0.000835422	5	10701011	G	A	rs74351481	Intronic	3	DAP	NM_004394	g.10701011G>A
5:10701075-SNV	?	C			0					0.000419111	5	10701075	C	A		Intronic	3	DAP	NM_004394	g.10701075C>A
5:10701093-SNV	rs113296813	G			3a				Potentially regulatory	0.0256303	5	10701093	G	A	rs113296813	Intronic	3	DAP	NM_004394	g.10701093G>A
5:10701251-SNV	rs2918395	A			5	DAP			Potentially regulatory	0.208787	5	10701251	A	G	rs2918395	Intronic	3	DAP	NM_004394	g.10701251A>G
5:10701309-SNV	rs62337574	G			5				Potentially regulatory	0.0654712	5	10701309	G	T	rs62337574	Intronic	3	DAP	NM_004394	g.10701309G>T
5:10701497-SNV	?	C			0					0.000837521	5	10701497	C	A		Intronic	3	DAP	NM_004394	g.10701497C>A
5:10701514-SNV	rs3756407	A			3a				Potentially regulatory	0.0457599	5	10701514	A	G	rs3756407	Intronic	3	DAP	NM_004394	g.10701514A>G
5:10701555-SNV	?	A			0					0.000420168	5	10701555	A	C		Intronic	3	DAP	NM_004394	g.10701555A>C
5:10701560-SNV	?	C			0					0.000420521	5	10701560	C	T		Intronic	3	DAP	NM_004394	g.10701560C>T
5:10701615-SNV	rs3756408	A	CTCF	1000	1f				Potentially regulatory	0.0448393	5	10701615	A	G	rs3756408	Intronic	3	DAP	NM_004394	g.10701615A>G
5:10701635-SNV	?	T	CTCF, CEBPB	1000, 294	0				Potentially regulatory	0.000424448	5	10701635	T	C		Intronic	3	DAP	NM_004394	g.10701635T>C
5:10701669-SNV	?	T	CTCF, CEBPB, RCOR1, SMC3, RAD21, ZNF143, JUND	1000, 294, 281, 530, 906, 270, 178	0				Potentially regulatory	0.000424088	5	10701669	T	C		Intronic	3	DAP	NM_004394	g.10701669T>C
5:10701681-SNV	?	A	CTCF, CEBPB, RCOR1, SMC3, RAD21, ZNF143, JUND	1000, 294, 281, 530, 906, 270, 178	0				Potentially regulatory	0.00127226	5	10701681	A	T		Intronic	3	DAP	NM_004394	g.10701681A>T
5:10701687-SNV	?	T	CTCF, CEBPB, RCOR1, SMC3, RAD21, ZNF143, JUND	1000, 294, 281, 530, 906, 270, 178	0				Potentially regulatory	0.00382003	5	10701687	T	A		Intronic	3	DAP	NM_004394	g.10701687T>A
5:10701691-SNV	?	T	CTCF, CEBPB, RCOR1, SMC3, RAD21, ZNF143, JUND	1000, 294, 281, 530, 906, 270, 178	0				Potentially regulatory	0.00297619	5	10701691	T	A		Intronic	3	DAP	NM_004394	g.10701691T>A
5:10701706-SNV	?	A	CTCF, CEBPB, RCOR1, SMC3, RAD21, ZNF143, JUND	1000, 294, 281, 530, 906, 270, 178	0				Potentially regulatory	0.0342466	5	10701706	A	G		Intronic	3	DAP	NM_004394	g.10701706A>G
5:10701713-SNV	?	C	CTCF, CEBPB, RCOR1, SMC3, RAD21, ZNF143, JUND	1000, 294, 281, 530, 906, 270, 178	0				Potentially regulatory	0.0351562	5	10701713	C	G		Intronic	3	DAP	NM_004394	g.10701713C>G
5:10701714-SNV	?	G	CTCF, CEBPB, RCOR1, SMC3, RAD21, ZNF143, JUND	1000, 294, 281, 530, 906, 270, 178	0				Potentially regulatory	0.00129646	5	10701714	G	A		Intronic	3	DAP	NM_004394	g.10701714G>A
5:10701720-SNV	?	C	CTCF, CEBPB, RCOR1, SMC3, RAD21, ZNF143, JUND	1000, 294, 281, 530, 906, 270, 178	0				Potentially regulatory	0.0476603	5	10701720	C	G		Intronic	3	DAP	NM_004394	g.10701720C>G
5:10701721-Ins	?	-	CTCF, CEBPB, RCOR1, SMC3, RAD21, ZNF143, JUND	1000, 294, 281, 530, 906, 270, 178	0				Potentially regulatory	0.0134315	5	10701721	-	G		Intronic	3	DAP	NM_004394	g.10701720_10701721insG
5:10701721-SNV	?	G	CTCF, CEBPB, RCOR1, SMC3, RAD21, ZNF143, JUND	1000, 294, 281, 530, 906, 270, 178	0				Potentially regulatory	0.00386598	5	10701721	G	A		Intronic	3	DAP	NM_004394	g.10701721G>A
5:10701800-SNV	?	C	CTCF, CEBPB, RCOR1, SMC3, RAD21, ZNF143, JUND	1000, 294, 281, 530, 906, 270, 178	0				Potentially regulatory	0.00126156	5	10701800	C	T		Intronic	3	DAP	NM_004394	g.10701800C>T
5:10702034-SNV	rs2918394	G	CTCF	1000	4	DAP	DAP		Potentially regulatory	0.06639	5	10702034	G	A	rs2918394	Intronic	3	DAP	NM_004394	g.10702034G>A
5:10702300-SNV	?	T	ZBTB7A, FOS, BCL3, MAX, TCF7L2, MXI1, GATA2, MYC, TBL1XR1, TRIM28, JUNB, CHD2, MAZ, JUND	167, 419, 177, 213, 283, 149, 488, 146, 232, 174, 141, 150, 324	0				Potentially regulatory	0.000408831	5	10702300	T	C		Intronic	3	DAP	NM_004394	g.10702300T>C
5:10702303-SNV	?	G	ZBTB7A, FOS, BCL3, MAX, TCF7L2, MXI1, GATA2, MYC, TBL1XR1, TRIM28, JUNB, CHD2, MAZ, JUND	167, 419, 177, 213, 283, 149, 488, 146, 232, 174, 141, 150, 324	0				Potentially regulatory	0.000816993	5	10702303	G	A		Intronic	3	DAP	NM_004394	g.10702303G>A
5:10702370-SNV	?	C	ZBTB7A, FOS, BCL3, MAX, TCF7L2, MXI1, GATA2, MYC, TBL1XR1, TRIM28, JUNB, CHD2, MAZ, JUND, MAFK, UBTF, CEBPB, NR2F2, JUN, FOSL1, PML	167, 419, 177, 213, 283, 149, 488, 146, 232, 174, 141, 150, 324, 296, 194, 1000, 320, 107, 151, 274	0				Potentially regulatory	0.00041632	5	10702370	C	T		Intronic	3	DAP	NM_004394	g.10702370C>T
5:10702467-SNV	rs62337575	C	ZBTB7A, FOS, BCL3, MAX, TCF7L2, MXI1, GATA2, MYC, TBL1XR1, TRIM28, JUNB, CHD2, MAZ, JUND, MAFK, UBTF, CEBPB, NR2F2, JUN, FOSL1, PML, RAD21, GABPA, RCOR1, HDAC2, STAT5A, POLR2A, TEAD4, ARID3A, MEF2A	167, 419, 177, 213, 283, 149, 488, 146, 232, 174, 141, 150, 324, 296, 194, 1000, 320, 107, 151, 274, 193, 255, 192, 315, 524, 847, 168, 123	4				Potentially regulatory	0.0657785	5	10702467	C	T	rs62337575	Intronic	3	DAP	NM_004394	g.10702467C>T
5:10702483-Del	?	GCAAAAGAG	ZBTB7A, FOS, BCL3, MAX, TCF7L2, MXI1, GATA2, MYC, TBL1XR1, TRIM28, JUNB, CHD2, MAZ, JUND, MAFK, UBTF, CEBPB, NR2F2, JUN, FOSL1, PML, RAD21, GABPA, RCOR1, HDAC2, STAT5A, POLR2A, TEAD4, ARID3A, MEF2A, ATF1	167, 419, 177, 213, 283, 149, 488, 146, 232, 174, 141, 150, 324, 296, 194, 1000, 320, 107, 151, 274, 193, 255, 192, 315, 524, 847, 168, 123, 203	0				Potentially regulatory	0.0643939	5	10702483	GCAAAAGAG	-		Intronic	3	DAP	NM_004394	g.10702483_10702491delGCAAAAGAG
5:10702678-SNV	?	T	TCF7L2, GATA2, MYC, TRIM28, UBTF, NR2F2, PML, GABPA, RCOR1, STAT5A, POLR2A, TEAD4, ARID3A, ATF1, SIN3AK20, REST, EP300, IRF1, TAL1	283, 488, 146, 174, 194, 320, 274, 255, 315, 524, 847, 168, 203, 123, 299, 232, 187, 774	0				Potentially regulatory	0.00124896	5	10702678	T	C		Intronic	3	DAP	NM_004394	g.10702678T>C
5:10702686-SNV	?	A	TCF7L2, GATA2, MYC, UBTF, NR2F2, PML, GABPA, RCOR1, STAT5A, POLR2A, TEAD4, ARID3A, ATF1, SIN3AK20, REST, EP300, IRF1, TAL1	283, 488, 146, 194, 320, 274, 174, 255, 315, 524, 847, 168, 203, 123, 299, 232, 187, 774	0				Potentially regulatory	0.000417362	5	10702686	A	G		Intronic	3	DAP	NM_004394	g.10702686A>G
5:10702688-SNV	rs3822414	C	TCF7L2, GATA2, MYC, UBTF, NR2F2, PML, GABPA, RCOR1, STAT5A, POLR2A, TEAD4, ARID3A, ATF1, SIN3AK20, REST, EP300, IRF1, TAL1	283, 488, 146, 194, 320, 274, 174, 255, 315, 524, 847, 168, 203, 123, 299, 232, 187, 774	2b				Potentially regulatory	0.0810359	5	10702688	C	T	rs3822414	Intronic	3	DAP	NM_004394	g.10702688C>T
5:10702717-Ins	?	-	MYC, UBTF, NR2F2, PML, STAT5A, POLR2A, TEAD4, ARID3A, ATF1, SIN3AK20, REST, EP300, IRF1, TAL1	146, 194, 320, 274, 315, 524, 847, 168, 203, 123, 299, 232, 187, 774	0				Potentially regulatory	0.00041841	5	10702717	-	A		Intronic	3	DAP	NM_004394	g.10702716_10702717insA
5:10702751-SNV	rs62337576	A	MYC, UBTF, PML, STAT5A, POLR2A, TEAD4, ARID3A, EP300, IRF1, TAL1	146, 194, 274, 315, 524, 847, 168, 232, 187, 774	4				Potentially regulatory	0.0643275	5	10702751	A	G	rs62337576	Intronic	3	DAP	NM_004394	g.10702751A>G
5:10702812-SNV	?	C	MYC, PML, POLR2A, EP300, IRF1, TAL1, TFAP2C	146, 274, 524, 232, 187, 774, 184	0				Potentially regulatory	0.000419111	5	10702812	C	T		Intronic	3	DAP	NM_004394	g.10702812C>T
5:10702843-SNV	?	A	MYC, PML, EP300, IRF1, TAL1, TFAP2C, POLR2A	146, 274, 232, 187, 774, 184, 853	0				Potentially regulatory	0.000419815	5	10702843	A	G		Intronic	3	DAP	NM_004394	g.10702843A>G
5:10702942-SNV	?	A	EP300, TFAP2C, POLR2A, GATA2, TFAP2A	232, 184, 853, 1000, 156	0				Potentially regulatory	0.000420875	5	10702942	A	G		Intronic	3	DAP	NM_004394	g.10702942A>G
5:10702946-SNV	rs62337577	C	EP300, TFAP2C, POLR2A, GATA2, TFAP2A	232, 184, 853, 1000, 156	4				Potentially regulatory	0.0637049	5	10702946	C	A	rs62337577	Intronic	3	DAP	NM_004394	g.10702946C>A
5:10703064-SNV	rs62337578	C	EP300, TFAP2C, POLR2A, GATA2, TFAP2A, STAT1, PML, BCLAF1, STAT3, FOS, MAFK, CBX3, ARID3A, TAF1, RCOR1, TRIM28, ZNF143, MAZ, NR2F2, MYC, TBL1XR1, STAT5A	232, 184, 853, 1000, 156, 435, 393, 147, 535, 770, 229, 265, 185, 137, 703, 558, 406, 394, 201, 378, 690	2b				Potentially regulatory	0.0652353	5	10703064	C	T	rs62337578	Intronic	3	DAP	NM_004394	g.10703064C>T
5:10703085-SNV	?	C	EP300, TFAP2C, POLR2A, GATA2, TFAP2A, STAT1, PML, BCLAF1, STAT3, FOS, MAFK, CBX3, ARID3A, TAF1, RCOR1, TRIM28, ZNF143, MAZ, NR2F2, MYC, TBL1XR1, STAT5A, ELF1, MAX, CEBPB, JUN, SMC3	232, 184, 853, 1000, 156, 435, 393, 147, 535, 770, 229, 265, 185, 137, 703, 558, 406, 394, 201, 378, 690, 178, 275, 380, 583, 107	0				Potentially regulatory	0.00041425	5	10703085	C	T		Intronic	3	DAP	NM_004394	g.10703085C>T
5:10703519-Ins	?	-	POLR2A, MAX, JUND	853, 275, 1000	0				Potentially regulatory	0.00125523	5	10703519	-	G		Intronic	3	DAP	NM_004394	g.10703518_10703519insG
5:10703537-SNV	rs2964782	C	POLR2A, MAX, JUND	853, 275, 1000	1f	DAP		DAP	Potentially regulatory	0.184385	5	10703537	C	T	rs2964782	Intronic	3	DAP	NM_004394	g.10703537C>T
5:10703548-SNV	?	A	POLR2A, MAX, JUND	853, 275, 1000	0				Potentially regulatory	0.000414938	5	10703548	A	G		Intronic	3	DAP	NM_004394	g.10703548A>G
5:10703635-SNV	?	T	POLR2A, JUND	853, 1000	0				Potentially regulatory	0.000420521	5	10703635	T	C		Intronic	3	DAP	NM_004394	g.10703635T>C
5:10703638-SNV	?	T	POLR2A, JUND	853, 1000	0				Potentially regulatory	0.000420521	5	10703638	T	C		Intronic	3	DAP	NM_004394	g.10703638T>C
5:10703668-Del	?	TACTC	JUND	1000	0				Potentially regulatory	0.000421941	5	10703668	TACTC	-		Intronic	3	DAP	NM_004394	g.10703668_10703672delTACTC
5:10703675-SNV	rs1483302	A	JUND, EP300	1000, 229	0				Potentially regulatory	0.0657119	5	10703675	A	T	rs1483302	Intronic	3	DAP	NM_004394	g.10703675A>T
5:10703679-SNV	rs116166773	T	EP300	229	5				Potentially regulatory	0.000841751	5	10703679	T	A	rs116166773	Intronic	3	DAP	NM_004394	g.10703679T>A
5:10703729-SNV	?	T	EP300	229	0				Potentially regulatory	0.00042123	5	10703729	T	G		Intronic	3	DAP	NM_004394	g.10703729T>G
5:10703789-SNV	rs115051003	A	EP300, FOXA1	229, 591	2b				Potentially regulatory	0.000423012	5	10703789	A	G	rs115051003	Intronic	3	DAP	NM_004394	g.10703789A>G
5:10704182-SNV	?	A	NR3C1	214	0				Potentially regulatory	0.000421585	5	10704182	A	G		Intronic	3	DAP	NM_004394	g.10704182A>G
5:10704241-SNV	?	C	NR3C1	214	0				Potentially regulatory	0.00042123	5	10704241	C	T		Intronic	3	DAP	NM_004394	g.10704241C>T
5:10704283-SNV	?	T			0					0.000420875	5	10704283	T	A		Intronic	3	DAP	NM_004394	g.10704283T>A
5:10704394-SNV	?	A			0					0.00042123	5	10704394	A	G		Intronic	3	DAP	NM_004394	g.10704394A>G
5:10704452-SNV	?	A			0					0.000421585	5	10704452	A	G		Intronic	3	DAP	NM_004394	g.10704452A>G
5:10704543-SNV	?	G			0					0.000420521	5	10704543	G	A		Intronic	3	DAP	NM_004394	g.10704543G>A
5:10704622-SNV	rs2930051	C			1b	DAP	DAP	DAP	Potentially regulatory	0.186085	5	10704622	C	T	rs2930051	Intronic	3	DAP	NM_004394	g.10704622C>T
5:10704797-SNV	rs2918392	T			5	DAP		DAP	Potentially regulatory	0.384388	5	10704797	T	C	rs2918392	Intronic	3	DAP	NM_004394	g.10704797T>C
5:10705097-SNV	rs13176602	G	MAX, TCF7L2, POLR2A, GATA2, JUND, EP300, JUNB, TEAD4, JUN, FOS, RUNX3	201, 248, 354, 422, 612, 262, 177, 250, 552, 851, 520	3a			DAP	Potentially regulatory	0.0293631	5	10705097	G	A	rs13176602	Intronic	3	DAP	NM_004394	g.10705097G>A
5:10705199-SNV	rs114846396	G	TCF7L2, POLR2A, GATA2, JUND, EP300, JUNB, TEAD4, JUN, FOS, RUNX3, ELF1, FOSL1	248, 354, 422, 612, 262, 177, 250, 552, 851, 520, 528, 219	4				Potentially regulatory	0.000415282	5	10705199	G	A	rs114846396	Intronic	3	DAP	NM_004394	g.10705199G>A
5:10705339-SNV	?	C	TCF7L2, POLR2A, GATA2, JUND, EP300, JUNB, TEAD4, JUN, FOS	248, 354, 422, 612, 262, 177, 250, 552, 851	0				Potentially regulatory	0.000417014	5	10705339	C	T		Intronic	3	DAP	NM_004394	g.10705339C>T
5:10705355-SNV	?	G	TCF7L2, POLR2A, GATA2, JUND, JUNB, TEAD4, JUN, FOS	248, 354, 422, 612, 177, 250, 552, 851	0				Potentially regulatory	0.000417362	5	10705355	G	A		Intronic	3	DAP	NM_004394	g.10705355G>A
5:10705409-SNV	?	G	TCF7L2, POLR2A, GATA2, JUND, JUNB, TEAD4, BHLHE40, MAX, USF1	248, 354, 422, 612, 177, 250, 212, 133, 139	0				Potentially regulatory	0.000417362	5	10705409	G	A		Intronic	3	DAP	NM_004394	g.10705409G>A
5:10705411-SNV	?	G	TCF7L2, POLR2A, GATA2, JUND, JUNB, TEAD4, BHLHE40, MAX, USF1	248, 354, 422, 612, 177, 250, 212, 133, 139	0				Potentially regulatory	0.000417014	5	10705411	G	A		Intronic	3	DAP	NM_004394	g.10705411G>A
5:10705486-SNV	rs2918391	C	BHLHE40, MAX, USF1	212, 133, 139	1b	DAP		DAP	Potentially regulatory	0.192917	5	10705486	C	T	rs2918391	Intronic	3	DAP	NM_004394	g.10705486C>T
5:10705588-SNV	rs57690941	C	BHLHE40, MAX, USF1	212, 133, 139	4				Potentially regulatory	0.00041632	5	10705588	C	G	rs57690941	Intronic	3	DAP	NM_004394	g.10705588C>G
5:10705694-SNV	?	T			0					0.000411862	5	10705694	T	G		Intronic	3	DAP	NM_004394	g.10705694T>G
5:10705716-SNV	rs77168819	G			4				Potentially regulatory	0.000415973	5	10705716	G	A	rs77168819	Intronic	3	DAP	NM_004394	g.10705716G>A
5:10705730-Ins	?	-			0					0.000417711	5	10705730	-	A		Intronic	3	DAP	NM_004394	g.10705729_10705730insA
5:10705732-SNV	?	C			0					0.000834725	5	10705732	C	T		Intronic	3	DAP	NM_004394	g.10705732C>T
5:10705753-SNV	?	G			0					0.000416667	5	10705753	G	T		Intronic	3	DAP	NM_004394	g.10705753G>T
5:10705768-SNV	rs3797123	G			4				Potentially regulatory	0.0804837	5	10705768	G	T	rs3797123	Intronic	3	DAP	NM_004394	g.10705768G>T
5:10705775-SNV	?	G			0					0.00291667	5	10705775	G	A		Intronic	3	DAP	NM_004394	g.10705775G>A
5:10705812-SNV	?	C			0					0.00041806	5	10705812	C	T		Intronic	3	DAP	NM_004394	g.10705812C>T
5:10705851-SNV	?	T			0					0.000419815	5	10705851	T	C		Intronic	3	DAP	NM_004394	g.10705851T>C
5:10705915-SNV	?	G			0					0.000419815	5	10705915	G	A		Intronic	3	DAP	NM_004394	g.10705915G>A
5:10705994-SNV	?	G			0					0.000417711	5	10705994	G	A		Intronic	3	DAP	NM_004394	g.10705994G>A
5:10706152-SNV	rs900535	A			1f	DAP		DAP	Potentially regulatory	0.386589	5	10706152	A	G	rs900535	Intronic	3	DAP	NM_004394	g.10706152A>G
5:10706297-SNV	rs78827215	A			5				Potentially regulatory	0.0150628	5	10706297	A	G	rs78827215	Intronic	3	DAP	NM_004394	g.10706297A>G
5:10706571-SNV	?	C			0					0.000419463	5	10706571	C	T		Intronic	3	DAP	NM_004394	g.10706571C>T
5:10706696-SNV	?	G			0					0.00838926	5	10706696	G	A		Intronic	3	DAP	NM_004394	g.10706696G>A
5:10706784-SNV	?	C			0					0.00042337	5	10706784	C	T		Intronic	3	DAP	NM_004394	g.10706784C>T
5:10706813-SNV	?	G			0					0.00042123	5	10706813	G	A		Intronic	3	DAP	NM_004394	g.10706813G>A
5:10706933-SNV	?	C			0					0.000419815	5	10706933	C	T		Intronic	3	DAP	NM_004394	g.10706933C>T
5:10706964-Del	?	AG			0					0.000419463	5	10706964	AG	-		Intronic	3	DAP	NM_004394	g.10706964_10706965delAG
5:10706966-Del	?	AA			0					0.000419463	5	10706966	AA	-		Intronic	3	DAP	NM_004394	g.10706966_10706967delAA
5:10706983-SNV	?	C			0					0.000837521	5	10706983	C	T		Intronic	3	DAP	NM_004394	g.10706983C>T
5:10707026-SNV	rs2930052	G			1b	DAP		DAP	Potentially regulatory	0.187762	5	10707026	G	A	rs2930052	Intronic	3	DAP	NM_004394	g.10707026G>A
5:10707056-SNV	rs111827400	A			2b				Potentially regulatory	0.0120934	5	10707056	A	G	rs111827400	Intronic	3	DAP	NM_004394	g.10707056A>G
5:10707067-SNV	rs74520780	C			3a			DAP	Potentially regulatory	0.130942	5	10707067	C	T	rs74520780	Intronic	3	DAP	NM_004394	g.10707067C>T
5:10707206-SNV	?	T			0					0.00083612	5	10707206	T	G		Intronic	3	DAP	NM_004394	g.10707206T>G
5:10707214-SNV	?	G			0					0.000417362	5	10707214	G	A		Intronic	3	DAP	NM_004394	g.10707214G>A
5:10707257-SNV	?	T			0					0.000417711	5	10707257	T	C		Intronic	3	DAP	NM_004394	g.10707257T>C
5:10707328-SNV	?	G			0					0.000415973	5	10707328	G	C		Intronic	3	DAP	NM_004394	g.10707328G>C
5:10707362-Del	?	TCAGCTGATA			0					0.00041841	5	10707362	TCAGCTGATA	-		Intronic	3	DAP	NM_004394	g.10707362_10707371delTCAGCTGATA
5:10707432-SNV	?	C			0					0.000415973	5	10707432	C	T		Intronic	3	DAP	NM_004394	g.10707432C>T
5:10707482-SNV	?	G			0					0.00041425	5	10707482	G	A		Intronic	3	DAP	NM_004394	g.10707482G>A
5:10707523-SNV	rs2930053	G			4			DAP	Potentially regulatory	0.188066	5	10707523	G	A	rs2930053	Intronic	3	DAP	NM_004394	g.10707523G>A
5:10707593-SNV	?	C			0					0.000404531	5	10707593	C	T		Intronic	3	DAP	NM_004394	g.10707593C>T
5:10707600-SNV	?	T			0					0.000405186	5	10707600	T	C		Intronic	3	DAP	NM_004394	g.10707600T>C
5:10707618-SNV	?	T			0					0.00161421	5	10707618	T	C		Intronic	3	DAP	NM_004394	g.10707618T>C
5:10707699-SNV	?	G			0					0.00321543	5	10707699	G	A		Intronic	3	DAP	NM_004394	g.10707699G>A
5:10707732-SNV	?	C			0					0.000402901	5	10707732	C	T		Intronic	3	DAP	NM_004394	g.10707732C>T
5:10707742-SNV	rs2930054	T			3a			DAP	Potentially regulatory	0.183871	5	10707742	T	C	rs2930054	Intronic	3	DAP	NM_004394	g.10707742T>C
5:10707760-SNV	?	C			0					0.000820345	5	10707760	C	T		Intronic	3	DAP	NM_004394	g.10707760C>T
5:10707776-SNV	?	C			0					0.000814996	5	10707776	C	T		Intronic	3	DAP	NM_004394	g.10707776C>T
5:10707779-SNV	?	T			0					0.000405515	5	10707779	T	G		Intronic	3	DAP	NM_004394	g.10707779T>G
5:10707870-SNV	rs3797126	T			3a	DAP	DAP	DAP	Potentially regulatory	0.131944	5	10707870	T	C	rs3797126	Intronic	3	DAP	NM_004394	g.10707870T>C
5:10707905-SNV	rs62337596	A			2b				Potentially regulatory	0.064134	5	10707905	A	G	rs62337596	Intronic	3	DAP	NM_004394	g.10707905A>G
5:10708000-SNV	?	T			0					0.000417711	5	10708000	T	C		Intronic	3	DAP	NM_004394	g.10708000T>C
5:10708130-SNV	?	C			0					0.00042123	5	10708130	C	T		Intronic	3	DAP	NM_004394	g.10708130C>T
5:10708284-SNV	?	A	NFATC1, NFIC	545, 236	0				Potentially regulatory	0.000424809	5	10708284	A	C		Intronic	3	DAP	NM_004394	g.10708284A>C
5:10708311-SNV	?	A	NFATC1, NFIC	545, 236	0				Potentially regulatory	0.000422297	5	10708311	A	G		Intronic	3	DAP	NM_004394	g.10708311A>G
5:10708362-SNV	?	A	NFATC1, NFIC	545, 236	0				Potentially regulatory	0.00041632	5	10708362	A	C		Intronic	3	DAP	NM_004394	g.10708362A>C
5:10708365-SNV	?	A	NFATC1, NFIC	545, 236	0				Potentially regulatory	0.000415628	5	10708365	A	T		Intronic	3	DAP	NM_004394	g.10708365A>T
5:10708416-Del	?	AT	NFATC1, NFIC, PBX3	545, 236, 139	0				Potentially regulatory	0.00248963	5	10708416	AT	-		Intronic	3	DAP	NM_004394	g.10708416_10708417delAT
5:10708419-SNV	?	G	NFATC1, NFIC, PBX3	545, 236, 139	0				Potentially regulatory	0.000829876	5	10708419	G	C		Intronic	3	DAP	NM_004394	g.10708419G>C
5:10708421-SNV	?	G	NFATC1, NFIC, PBX3	545, 236, 139	0				Potentially regulatory	0.00373134	5	10708421	G	C		Intronic	3	DAP	NM_004394	g.10708421G>C
5:10708435-SNV	?	G	NFATC1, NFIC, PBX3, BCL3	545, 236, 139, 380	0				Potentially regulatory	0.00207297	5	10708435	G	C		Intronic	3	DAP	NM_004394	g.10708435G>C
5:10708437-SNV	?	C	NFATC1, NFIC, PBX3, BCL3	545, 236, 139, 380	0				Potentially regulatory	0.000414594	5	10708437	C	T		Intronic	3	DAP	NM_004394	g.10708437C>T
5:10708447-SNV	rs114654339	T	NFATC1, NFIC, PBX3, BCL3	545, 236, 139, 380	0				Potentially regulatory	0.00124069	5	10708447	T	C	rs114654339	Intronic	3	DAP	NM_004394	g.10708447T>C
5:10708448-Ins	?	-	NFATC1, NFIC, PBX3, BCL3	545, 236, 139, 380	0				Potentially regulatory	0.00248963	5	10708448	-	AC		Intronic	3	DAP	NM_004394	g.10708447_10708448insAC
5:10708450-Del	?	ACACACAGAT	NFATC1, NFIC, PBX3, BCL3	545, 236, 139, 380	0				Potentially regulatory	0.00373444	5	10708450	ACACACAGAT	-		Intronic	3	DAP	NM_004394	g.10708450_10708459delACACACAGAT
5:10708456-Del	?	AGATACACACAG	NFATC1, NFIC, PBX3, BCL3	545, 236, 139, 380	0				Potentially regulatory	0.00412882	5	10708456	AGATACACACAG	-		Intronic	3	DAP	NM_004394	g.10708456_10708467delAGATACACACAG
5:10708457-SNV	?	G	NFATC1, NFIC, PBX3, BCL3	545, 236, 139, 380	0				Potentially regulatory	0.000411862	5	10708457	G	T		Intronic	3	DAP	NM_004394	g.10708457G>T
5:10708467-SNV	?	G	NFATC1, NFIC, PBX3, BCL3	545, 236, 139, 380	0				Potentially regulatory	0.000410172	5	10708467	G	C		Intronic	3	DAP	NM_004394	g.10708467G>C
5:10708470-SNV	?	G	NFATC1, NFIC, PBX3, BCL3	545, 236, 139, 380	0				Potentially regulatory	0.000410172	5	10708470	G	A		Intronic	3	DAP	NM_004394	g.10708470G>A
5:10708483-SNV	?	T	NFATC1, NFIC, PBX3, BCL3	545, 236, 139, 380	0				Potentially regulatory	0.000408831	5	10708483	T	C		Intronic	3	DAP	NM_004394	g.10708483T>C
5:10708493-SNV	?	T	NFATC1, NFIC, PBX3, BCL3	545, 236, 139, 380	0				Potentially regulatory	0.000820345	5	10708493	T	C		Intronic	3	DAP	NM_004394	g.10708493T>C
5:10708498-Del	?	AC	NFATC1, NFIC, PBX3, BCL3	545, 236, 139, 380	0				Potentially regulatory	0.00123457	5	10708498	AC	-		Intronic	3	DAP	NM_004394	g.10708498_10708499delAC
5:10708515-SNV	?	C	NFATC1, NFIC, PBX3, BCL3	545, 236, 139, 380	0				Potentially regulatory	0.00040783	5	10708515	C	T		Intronic	3	DAP	NM_004394	g.10708515C>T
5:10708516-Del	?	ACAT	NFATC1, NFIC, PBX3, BCL3	545, 236, 139, 380	0				Potentially regulatory	0.000816993	5	10708516	ACAT	-		Intronic	3	DAP	NM_004394	g.10708516_10708519delACAT
5:10708519-SNV	?	T	NFATC1, NFIC, PBX3, BCL3	545, 236, 139, 380	0				Potentially regulatory	0.00122449	5	10708519	T	C		Intronic	3	DAP	NM_004394	g.10708519T>C
5:10708521-SNV	?	C	NFATC1, NFIC, PBX3, BCL3	545, 236, 139, 380	0				Potentially regulatory	0.000408497	5	10708521	C	T		Intronic	3	DAP	NM_004394	g.10708521C>T
5:10708523-SNV	rs55929036	C	NFATC1, NFIC, PBX3, BCL3	545, 236, 139, 380	4				Potentially regulatory	0.0807504	5	10708523	C	T	rs55929036	Intronic	3	DAP	NM_004394	g.10708523C>T
5:10708524-SNV	?	G	NFATC1, NFIC, PBX3, BCL3	545, 236, 139, 380	0				Potentially regulatory	0.000408163	5	10708524	G	A		Intronic	3	DAP	NM_004394	g.10708524G>A
5:10708528-SNV	rs116437134	A	NFATC1, NFIC, PBX3, BCL3	545, 236, 139, 380	4				Potentially regulatory	0.00040783	5	10708528	A	C	rs116437134	Intronic	3	DAP	NM_004394	g.10708528A>C
5:10708531-SNV	?	G	NFATC1, NFIC, PBX3, BCL3	545, 236, 139, 380	0				Potentially regulatory	0.000408831	5	10708531	G	T		Intronic	3	DAP	NM_004394	g.10708531G>T
5:10708535-SNV	?	T	NFATC1, NFIC, PBX3, BCL3	545, 236, 139, 380	0				Potentially regulatory	0.000409165	5	10708535	T	G		Intronic	3	DAP	NM_004394	g.10708535T>G
5:10708574-Del	?	CACG	NFATC1, NFIC, PBX3	545, 236, 139	0				Potentially regulatory	0.354613	5	10708574	CACG	-		Intronic	3	DAP	NM_004394	g.10708574_10708577delCACG
5:10708575-SNV	rs72742373	A	NFATC1, NFIC, PBX3	545, 236, 139	0				Potentially regulatory	0.00123457	5	10708575	A	G	rs72742373	Intronic	3	DAP	NM_004394	g.10708575A>G
5:10708576-Del	rs56410613	CG	NFATC1, NFIC, PBX3	545, 236, 139	3a				Potentially regulatory	0.487253	5	10708576	CG	-	rs56410613	Intronic	3	DAP	NM_004394	g.10708576_10708577delCG
5:10708581-Del	?	AT	NFATC1, NFIC, PBX3, POLR2A	545, 236, 139, 808	0				Potentially regulatory	0.00123052	5	10708581	AT	-		Intronic	3	DAP	NM_004394	g.10708581_10708582delAT
5:10708582-SNV	?	T	NFATC1, NFIC, PBX3, POLR2A	545, 236, 139, 808	0				Potentially regulatory	0.000410172	5	10708582	T	C		Intronic	3	DAP	NM_004394	g.10708582T>C
5:10708632-SNV	?	C	NFATC1, NFIC, POLR2A, JUND, PML, RUNX3, SPI1	545, 236, 808, 310, 653, 411, 508	0				Potentially regulatory	0.000412541	5	10708632	C	T		Intronic	3	DAP	NM_004394	g.10708632C>T
5:10708649-SNV	?	C	NFATC1, NFIC, POLR2A, JUND, PML, RUNX3, SPI1, TAF1, MAZ, CBX3, MYC, TRIM28	545, 236, 808, 310, 653, 411, 508, 118, 179, 574, 195, 656	0				Potentially regulatory	0.000413223	5	10708649	C	G		Intronic	3	DAP	NM_004394	g.10708649C>G
5:10708718-SNV	?	G	NFATC1, NFIC, POLR2A, JUND, PML, RUNX3, SPI1, TAF1, MAZ, CBX3, MYC, TRIM28, JUNB, ATF1, IRF1, CEBPB, EP300, STAT5A, BHLHE40, TBL1XR1, RCOR1, GATA2, EGR1, HDAC2, TEAD4	545, 236, 808, 310, 653, 411, 508, 118, 179, 574, 195, 656, 167, 140, 141, 357, 430, 727, 197, 231, 501, 530, 302, 363, 1000	0				Potentially regulatory	0.000411523	5	10708718	G	A		Intronic	3	DAP	NM_004394	g.10708718G>A
5:10708871-SNV	rs3776418	G	NFIC, POLR2A, JUND, PML, RUNX3, SPI1, TAF1, MAZ, CBX3, MYC, TRIM28, JUNB, ATF1, IRF1, CEBPB, EP300, STAT5A, BHLHE40, TBL1XR1, RCOR1, GATA2, EGR1, HDAC2, TEAD4, JUN, TAL1, REST, MAX, NR2F2, GABPA	236, 808, 310, 653, 411, 508, 118, 179, 574, 195, 656, 167, 140, 141, 357, 430, 727, 197, 231, 501, 530, 302, 363, 1000, 115, 249, 415, 298	3a				Potentially regulatory	0.0813178	5	10708871	G	A	rs3776418	Intronic	3	DAP	NM_004394	g.10708871G>A
5:10708916-SNV	?	A	NFIC, POLR2A, JUND, PML, RUNX3, TAF1, MAZ, CBX3, MYC, TRIM28, JUNB, ATF1, IRF1, CEBPB, EP300, STAT5A, BHLHE40, TBL1XR1, RCOR1, GATA2, EGR1, HDAC2, TEAD4, JUN, TAL1, REST, MAX, NR2F2	236, 808, 310, 653, 411, 118, 179, 574, 195, 656, 167, 140, 141, 357, 430, 727, 197, 231, 501, 530, 302, 363, 1000, 115, 249, 415	0				Potentially regulatory	0.00208333	5	10708916	A	C		Intronic	3	DAP	NM_004394	g.10708916A>C
5:10708930-SNV	?	G	NFIC, POLR2A, JUND, PML, RUNX3, TAF1, MAZ, CBX3, MYC, TRIM28, JUNB, IRF1, CEBPB, EP300, STAT5A, BHLHE40, TBL1XR1, RCOR1, GATA2, EGR1, HDAC2, TEAD4, JUN, TAL1, REST, MAX, NR2F2	236, 808, 310, 653, 411, 118, 179, 574, 195, 656, 167, 141, 357, 430, 727, 197, 231, 501, 530, 302, 363, 1000, 115, 249, 415	0				Potentially regulatory	0.00041806	5	10708930	G	A		Intronic	3	DAP	NM_004394	g.10708930G>A
5:10708998-SNV	?	C	NFIC, POLR2A, JUND, PML, TAF1, MAZ, CBX3, MYC, TRIM28, JUNB, IRF1, CEBPB, EP300, STAT5A, BHLHE40, TBL1XR1, RCOR1, GATA2, JUN	236, 808, 310, 653, 118, 179, 574, 195, 656, 167, 141, 357, 430, 727, 197, 231, 501, 530, 115	0				Potentially regulatory	0.000421585	5	10708998	C	T		Intronic	3	DAP	NM_004394	g.10708998C>T
5:10709170-SNV	?	T			0					0.000422654	5	10709170	T	C		Intronic	3	DAP	NM_004394	g.10709170T>C
5:10709303-SNV	?	T			0					0.000421941	5	10709303	T	A		Intronic	3	DAP	NM_004394	g.10709303T>A
5:10709318-SNV	?	G			0					0.000420875	5	10709318	G	C		Intronic	3	DAP	NM_004394	g.10709318G>C
5:10709407-SNV	?	G			0					0.000419463	5	10709407	G	A		Intronic	3	DAP	NM_004394	g.10709407G>A
5:10709509-SNV	?	C			0					0.000417014	5	10709509	C	T		Intronic	3	DAP	NM_004394	g.10709509C>T
5:10709552-SNV	?	T			0					0.00456432	5	10709552	T	G		Intronic	3	DAP	NM_004394	g.10709552T>G
5:10709560-SNV	?	T			0					0.000417362	5	10709560	T	C		Intronic	3	DAP	NM_004394	g.10709560T>C
5:10709572-SNV	?	G			0					0.00083612	5	10709572	G	A		Intronic	3	DAP	NM_004394	g.10709572G>A
5:10709797-SNV	?	T	USF1	228	0				Potentially regulatory	0.000413907	5	10709797	T	C		Intronic	3	DAP	NM_004394	g.10709797T>C
5:10709829-SNV	?	T	USF1	228	0				Potentially regulatory	0.00041425	5	10709829	T	C		Intronic	3	DAP	NM_004394	g.10709829T>C
5:10709861-SNV	?	G	USF1	228	0				Potentially regulatory	0.000413907	5	10709861	G	A		Intronic	3	DAP	NM_004394	g.10709861G>A
5:10709874-SNV	?	C	USF1	228	0				Potentially regulatory	0.000415282	5	10709874	C	T		Intronic	3	DAP	NM_004394	g.10709874C>T
5:10709929-SNV	?	C			0					0.000417711	5	10709929	C	T		Intronic	3	DAP	NM_004394	g.10709929C>T
5:10709968-SNV	rs2964780	G			1f	DAP		DAP	Potentially regulatory	0.18593	5	10709968	G	C	rs2964780	Intronic	3	DAP	NM_004394	g.10709968G>C
5:10709982-SNV	rs5745245	A			5	DAP		DAP	Potentially regulatory	0.068258	5	10709982	A	G	rs5745245	Intronic	3	DAP	NM_004394	g.10709982A>G
5:10710008-SNV	?	G			0					0.000417362	5	10710008	G	A		Intronic	3	DAP	NM_004394	g.10710008G>A
5:10710051-SNV	rs115280740	T			5				Potentially regulatory	0.00209908	5	10710051	T	C	rs115280740	Intronic	3	DAP	NM_004394	g.10710051T>C
5:10710086-SNV	?	C			0					0.000420168	5	10710086	C	T		Intronic	3	DAP	NM_004394	g.10710086C>T
5:10710120-SNV	?	C			0					0.000417711	5	10710120	C	T		Intronic	3	DAP	NM_004394	g.10710120C>T
5:10710127-SNV	?	C			0					0.00125523	5	10710127	C	T		Intronic	3	DAP	NM_004394	g.10710127C>T
5:10710147-SNV	rs2930055	T			4	DAP		DAP	Potentially regulatory	0.261125	5	10710147	T	C	rs2930055	Intronic	3	DAP	NM_004394	g.10710147T>C
5:10710212-Del	?	A			0					0.000419463	5	10710212	A	-		Intronic	3	DAP	NM_004394	g.10710212delA
5:10710221-SNV	?	A			0					0.000419111	5	10710221	A	G		Intronic	3	DAP	NM_004394	g.10710221A>G
5:10710247-SNV	rs3776421	G			2b			DAP	Potentially regulatory	0.0871946	5	10710247	G	A	rs3776421	Intronic	3	DAP	NM_004394	g.10710247G>A
5:10710275-Del	?	CAATC			0					0.000420875	5	10710275	CAATC	-		Intronic	3	DAP	NM_004394	g.10710275_10710279delCAATC
5:10710283-Del	?	CCCCGAA			0					0.000419463	5	10710283	CCCCGAA	-		Intronic	3	DAP	NM_004394	g.10710283_10710289delCCCCGAA
5:10710286-SNV	rs5745244	C			4				Potentially regulatory	0.00125945	5	10710286	C	T	rs5745244	Intronic	3	DAP	NM_004394	g.10710286C>T
5:10710346-Del	rs5745243	TAAGGAAGCCTTCACAGCC			2a				Potentially regulatory	0.000420521	5	10710346	TAAGGAAGCCTTCACAGCC	-	rs5745243	Intronic	3	DAP	NM_004394	g.10710346_10710364delTAAGGAAGCCTTCACAGCC
5:10710416-SNV	?	A			0					0.000417711	5	10710416	A	G		Intronic	3	DAP	NM_004394	g.10710416A>G
5:10710419-SNV	?	T			0					0.000417362	5	10710419	T	C		Intronic	3	DAP	NM_004394	g.10710419T>C
5:10710549-SNV	rs5745242	C			3a				Potentially regulatory	0.000834725	5	10710549	C	T	rs5745242	Intronic	3	DAP	NM_004394	g.10710549C>T
5:10710568-SNV	?	C			0					0.000415282	5	10710568	C	T		Intronic	3	DAP	NM_004394	g.10710568C>T
5:10710664-Del	?	G			0					0.00208681	5	10710664	G	-		Intronic	3	DAP	NM_004394	g.10710664delG
5:10710712-SNV	rs5745241	C			5				Potentially regulatory	0.00206954	5	10710712	C	A	rs5745241	Intronic	3	DAP	NM_004394	g.10710712C>A
5:10710716-SNV	rs267988	A			1f	DAP	DAP	DAP	Potentially regulatory	0.170802	5	10710716	A	G	rs267988	Intronic	3	DAP	NM_004394	g.10710716A>G
5:10710726-SNV	rs5745240	C			4				Potentially regulatory	0.0160891	5	10710726	C	T	rs5745240	Intronic	3	DAP	NM_004394	g.10710726C>T
5:10710765-SNV	?	G			0					0.000412882	5	10710765	G	A		Intronic	3	DAP	NM_004394	g.10710765G>A
5:10710984-SNV	rs5745238	G			4				Potentially regulatory	0.00534539	5	10710984	G	T	rs5745238	Intronic	3	DAP	NM_004394	g.10710984G>T
5:10711100-SNV	rs5745237	T			5				Potentially regulatory	0.000414938	5	10711100	T	C	rs5745237	Intronic	3	DAP	NM_004394	g.10711100T>C
5:10711150-SNV	?	C			0					0.000832639	5	10711150	C	T		Intronic	3	DAP	NM_004394	g.10711150C>T
5:10711209-SNV	?	T			0					0.000417362	5	10711209	T	A		Intronic	3	DAP	NM_004394	g.10711209T>A
5:10711273-Del	?	A			0					0.00042517	5	10711273	A	-		Intronic	3	DAP	NM_004394	g.10711273delA
5:10711303-SNV	rs5745235	G			5				Potentially regulatory	0.0611634	5	10711303	G	A	rs5745235	Intronic	3	DAP	NM_004394	g.10711303G>A
5:10711331-SNV	?	G			0					0.00131234	5	10711331	G	T		Intronic	3	DAP	NM_004394	g.10711331G>T
5:10711341-SNV	?	G			0					0.000884956	5	10711341	G	A		Intronic	3	DAP	NM_004394	g.10711341G>A
5:10711353-SNV	?	G			0					0.00309735	5	10711353	G	A		Intronic	3	DAP	NM_004394	g.10711353G>A
5:10711405-SNV	?	T			0					0.000862813	5	10711405	T	C		Intronic	3	DAP	NM_004394	g.10711405T>C
5:10711511-SNV	?	C			0					0.0103648	5	10711511	C	T		Intronic	3	DAP	NM_004394	g.10711511C>T
5:10711531-SNV	?	C			0					0.000417362	5	10711531	C	T		Intronic	3	DAP	NM_004394	g.10711531C>T
5:10711587-SNV	rs5745233	C			3a				Potentially regulatory	0.0657238	5	10711587	C	T	rs5745233	Intronic	3	DAP	NM_004394	g.10711587C>T
5:10711598-SNV	?	G			0					0.000417014	5	10711598	G	C		Intronic	3	DAP	NM_004394	g.10711598G>C
5:10711662-SNV	rs3797127	C			4				Potentially regulatory	0.000414938	5	10711662	C	T	rs3797127	Intronic	3	DAP	NM_004394	g.10711662C>T
5:10711664-SNV	rs5745232	C			4				Potentially regulatory	0.0685786	5	10711664	C	T	rs5745232	Intronic	3	DAP	NM_004394	g.10711664C>T
5:10711708-SNV	?	C			0					0.00124585	5	10711708	C	T		Intronic	3	DAP	NM_004394	g.10711708C>T
5:10711730-SNV	rs5745230	C			4			DAP	Potentially regulatory	0.0676568	5	10711730	C	T	rs5745230	Intronic	3	DAP	NM_004394	g.10711730C>T
5:10711809-SNV	?	G			0					0.000417014	5	10711809	G	T		Intronic	3	DAP	NM_004394	g.10711809G>T
5:10711812-SNV	?	G			0					0.000417014	5	10711812	G	A		Intronic	3	DAP	NM_004394	g.10711812G>A
5:10711842-SNV	?	G			0					0.000414594	5	10711842	G	C		Intronic	3	DAP	NM_004394	g.10711842G>C
5:10711856-SNV	?	G			0					0.00041425	5	10711856	G	T		Intronic	3	DAP	NM_004394	g.10711856G>T
5:10711898-SNV	rs112184351	T			4				Potentially regulatory	0.000834028	5	10711898	T	C	rs112184351	Intronic	3	DAP	NM_004394	g.10711898T>C
5:10711900-SNV	?	A			0					0.000417362	5	10711900	A	G		Intronic	3	DAP	NM_004394	g.10711900A>G
5:10711914-SNV	rs55764679	T			3a				Potentially regulatory	0.0653814	5	10711914	T	C	rs55764679	Intronic	3	DAP	NM_004394	g.10711914T>C
5:10712082-SNV	?	C			0					0.000417362	5	10712082	C	T		Intronic	3	DAP	NM_004394	g.10712082C>T
5:10712116-SNV	?	C			0					0.000417362	5	10712116	C	T		Intronic	3	DAP	NM_004394	g.10712116C>T
5:10712179-SNV	?	A			0					0.000417362	5	10712179	A	T		Intronic	3	DAP	NM_004394	g.10712179A>T
5:10712199-SNV	rs7733385	G			6	DAP		DAP	Potentially regulatory	0.392442	5	10712199	G	A	rs7733385	Intronic	3	DAP	NM_004394	g.10712199G>A
5:10712309-SNV	?	G			0					0.00124275	5	10712309	G	A		Intronic	3	DAP	NM_004394	g.10712309G>A
5:10712425-SNV	rs116069529	T			7				Potentially regulatory	0.00332502	5	10712425	T	C	rs116069529	Intronic	3	DAP	NM_004394	g.10712425T>C
5:10712434-Del	?	C			0					0.0700584	5	10712434	C	-		Intronic	3	DAP	NM_004394	g.10712434delC
5:10712468-SNV	?	G			0					0.000415973	5	10712468	G	A		Intronic	3	DAP	NM_004394	g.10712468G>A
5:10712483-SNV	rs62337598	G			5				Potentially regulatory	0.000417362	5	10712483	G	A	rs62337598	Intronic	3	DAP	NM_004394	g.10712483G>A
5:10712536-SNV	?	C			0					0.000417711	5	10712536	C	T		Intronic	3	DAP	NM_004394	g.10712536C>T
5:10712537-SNV	?	G			0					0.000833333	5	10712537	G	A		Intronic	3	DAP	NM_004394	g.10712537G>A
5:10712560-SNV	rs76844510	C	MTA3	309	1f				Potentially regulatory	0.00372517	5	10712560	C	T	rs76844510	Intronic	3	DAP	NM_004394	g.10712560C>T
5:10712561-SNV	?	G	MTA3	309	0				Potentially regulatory	0.000413907	5	10712561	G	A		Intronic	3	DAP	NM_004394	g.10712561G>A
5:10712564-SNV	rs6898580	A	MTA3	309	5				Potentially regulatory	0.069777	5	10712564	A	G	rs6898580	Intronic	3	DAP	NM_004394	g.10712564A>G
5:10712594-SNV	?	C	MTA3	309	0				Potentially regulatory	0.000411184	5	10712594	C	G		Intronic	3	DAP	NM_004394	g.10712594C>G
5:10712624-SNV	rs267987	A	MTA3, NFIC	309, 282	4			DAP	Potentially regulatory	0.0501645	5	10712624	A	G	rs267987	Intronic	3	DAP	NM_004394	g.10712624A>G
5:10712637-SNV	?	G	MTA3, NFIC	309, 282	0				Potentially regulatory	0.00122249	5	10712637	G	C		Intronic	3	DAP	NM_004394	g.10712637G>C
5:10712638-SNV	?	C	MTA3, NFIC	309, 282	0				Potentially regulatory	0.000407166	5	10712638	C	T		Intronic	3	DAP	NM_004394	g.10712638C>T
5:10712664-SNV	rs62337599	T	MTA3, NFIC	309, 282	4				Potentially regulatory	0.155172	5	10712664	T	C	rs62337599	Intronic	3	DAP	NM_004394	g.10712664T>C
5:10712761-SNV	rs113080540	G	MTA3, NFIC, ATF2, EBF1, SPI1, IRF4, JUND	309, 282, 297, 447, 525, 369, 104	4				Potentially regulatory	0.00160128	5	10712761	G	A	rs113080540	Intronic	3	DAP	NM_004394	g.10712761G>A
5:10712782-SNV	?	A	MTA3, NFIC, ATF2, EBF1, SPI1, IRF4, JUND, FOXM1	309, 282, 297, 447, 525, 369, 104, 269	0				Potentially regulatory	0.000398724	5	10712782	A	C		Intronic	3	DAP	NM_004394	g.10712782A>C
5:10712783-SNV	rs267986	C	MTA3, NFIC, ATF2, EBF1, SPI1, IRF4, JUND, FOXM1	309, 282, 297, 447, 525, 369, 104, 269	4				Potentially regulatory	0.00238663	5	10712783	C	T	rs267986	Intronic	3	DAP	NM_004394	g.10712783C>T
5:10712884-SNV	?	C	MTA3, NFIC, ATF2, EBF1, SPI1, IRF4, JUND, FOXM1, BATF, RUNX3	309, 282, 297, 447, 525, 369, 104, 269, 1000, 844	0				Potentially regulatory	0.000414938	5	10712884	C	A		Intronic	3	DAP	NM_004394	g.10712884C>A
5:10712898-SNV	?	T	MTA3, NFIC, ATF2, EBF1, SPI1, IRF4, JUND, FOXM1, BATF, RUNX3	309, 282, 297, 447, 525, 369, 104, 269, 1000, 844	0				Potentially regulatory	0.000415282	5	10712898	T	A		Intronic	3	DAP	NM_004394	g.10712898T>A
5:10712910-SNV	rs78329786	G	MTA3, NFIC, ATF2, EBF1, SPI1, IRF4, JUND, FOXM1, BATF, RUNX3	309, 282, 297, 447, 525, 369, 104, 269, 1000, 844	0				Potentially regulatory	0.00333056	5	10712910	G	A	rs78329786	Intronic	3	DAP	NM_004394	g.10712910G>A
5:10712911-SNV	rs80285976	A	MTA3, NFIC, ATF2, EBF1, SPI1, IRF4, JUND, FOXM1, BATF, RUNX3	309, 282, 297, 447, 525, 369, 104, 269, 1000, 844	0				Potentially regulatory	0.0033389	5	10712911	A	G	rs80285976	Intronic	3	DAP	NM_004394	g.10712911A>G
5:10712946-SNV	?	T	MTA3, NFIC, ATF2, EBF1, SPI1, IRF4, JUND, FOXM1, BATF, RUNX3	309, 282, 297, 447, 525, 369, 104, 269, 1000, 844	0				Potentially regulatory	0.00041425	5	10712946	T	C		Intronic	3	DAP	NM_004394	g.10712946T>C
5:10712992-SNV	rs72742374	A	MTA3, NFIC, ATF2, EBF1, SPI1, IRF4, JUND, FOXM1, BATF, RUNX3	309, 282, 297, 447, 525, 369, 104, 269, 1000, 844	4				Potentially regulatory	0.00167224	5	10712992	A	G	rs72742374	Intronic	3	DAP	NM_004394	g.10712992A>G
5:10713111-SNV	?	T	MTA3, NFIC, ATF2, FOXM1, GATA3	309, 282, 297, 269, 299	0				Potentially regulatory	0.00877193	5	10713111	T	C		Intronic	3	DAP	NM_004394	g.10713111T>C
5:10713151-SNV	?	G	MTA3, NFIC, ATF2, FOXM1, GATA3	309, 282, 297, 269, 299	0				Potentially regulatory	0.00461797	5	10713151	G	A		Intronic	3	DAP	NM_004394	g.10713151G>A
5:10713152-Del	?	ACCAACCAGCCA	MTA3, NFIC, ATF2, FOXM1, GATA3	309, 282, 297, 269, 299	0				Potentially regulatory	0.0691983	5	10713152	ACCAACCAGCCA	-		Intronic	3	DAP	NM_004394	g.10713152_10713163delACCAACCAGCCA
5:10713380-SNV	rs72742375	G	GATA3	299	5				Potentially regulatory	0.0539095	5	10713380	G	A	rs72742375	Intronic	3	DAP	NM_004394	g.10713380G>A
5:10713395-SNV	rs267985	G	GATA3	299	1f	DAP		DAP	Potentially regulatory	0.388797	5	10713395	G	A	rs267985	Intronic	3	DAP	NM_004394	g.10713395G>A
5:10713462-SNV	rs115778154	C	GATA3	299	1f				Potentially regulatory	0.00326797	5	10713462	C	T	rs115778154	Intronic	3	DAP	NM_004394	g.10713462C>T
5:10713537-SNV	?	G			0					0.000816327	5	10713537	G	C		Intronic	3	DAP	NM_004394	g.10713537G>C
5:10713548-SNV	?	T			0					0.000408497	5	10713548	T	C		Intronic	3	DAP	NM_004394	g.10713548T>C
5:10713600-SNV	?	C			0					0.000410846	5	10713600	C	T		Intronic	3	DAP	NM_004394	g.10713600C>T
5:10713679-SNV	?	C			0					0.000831947	5	10713679	C	T		Intronic	3	DAP	NM_004394	g.10713679C>T
5:10713682-SNV	rs60022090	C			4				Potentially regulatory	0.000415282	5	10713682	C	T	rs60022090	Intronic	3	DAP	NM_004394	g.10713682C>T
5:10713765-SNV	?	C			0					0.00166113	5	10713765	C	A		Intronic	3	DAP	NM_004394	g.10713765C>A
5:10713811-SNV	?	A			0					0.0041632	5	10713811	A	G		Intronic	3	DAP	NM_004394	g.10713811A>G
5:10713865-SNV	rs111324393	G			5				Potentially regulatory	0.000829187	5	10713865	G	A	rs111324393	Intronic	3	DAP	NM_004394	g.10713865G>A
5:10713901-SNV	rs76063789	C			5				Potentially regulatory	0.0033195	5	10713901	C	T	rs76063789	Intronic	3	DAP	NM_004394	g.10713901C>T
5:10713917-SNV	rs77638472	C			5				Potentially regulatory	0.00332226	5	10713917	C	T	rs77638472	Intronic	3	DAP	NM_004394	g.10713917C>T
5:10713918-SNV	rs2918389	G			1f	DAP		DAP	Potentially regulatory	0.188953	5	10713918	G	A	rs2918389	Intronic	3	DAP	NM_004394	g.10713918G>A
5:10714053-SNV	?	T			0					0.000835422	5	10714053	T	C		Intronic	3	DAP	NM_004394	g.10714053T>C
5:10714061-SNV	?	G			0					0.00041841	5	10714061	G	A		Intronic	3	DAP	NM_004394	g.10714061G>A
5:10714081-SNV	rs4701879	T			5			DAP	Potentially regulatory	0.090795	5	10714081	T	C	rs4701879	Intronic	3	DAP	NM_004394	g.10714081T>C
5:10714117-SNV	rs2964807	A			5			DAP	Potentially regulatory	0.184983	5	10714117	A	G	rs2964807	Intronic	3	DAP	NM_004394	g.10714117A>G
5:10714184-SNV	?	C			0					0.000420168	5	10714184	C	G		Intronic	3	DAP	NM_004394	g.10714184C>G
5:10714201-SNV	rs5745228	G			6				Potentially regulatory	0.0685859	5	10714201	G	T	rs5745228	Intronic	3	DAP	NM_004394	g.10714201G>T
5:10714299-SNV	?	T			0					0.000420168	5	10714299	T	C		Intronic	3	DAP	NM_004394	g.10714299T>C
5:10714364-SNV	rs267984	T			7	DAP		DAP	Potentially regulatory	0.390572	5	10714364	T	A	rs267984	Intronic	3	DAP	NM_004394	g.10714364T>A
5:10714603-SNV	?	A			0					0.000424448	5	10714603	A	G		Intronic	3	DAP	NM_004394	g.10714603A>G
5:10714627-SNV	?	G			0					0.000424809	5	10714627	G	A		Intronic	3	DAP	NM_004394	g.10714627G>A
5:10714657-SNV	?	A			0					0.00042337	5	10714657	A	C		Intronic	3	DAP	NM_004394	g.10714657A>C
5:10714675-SNV	?	C			0					0.000423012	5	10714675	C	T		Intronic	3	DAP	NM_004394	g.10714675C>T
5:10714726-SNV	rs113248151	T			6				Potentially regulatory	0.000419463	5	10714726	T	C	rs113248151	Intronic	3	DAP	NM_004394	g.10714726T>C
5:10714755-SNV	?	C			0					0.000417014	5	10714755	C	T		Intronic	3	DAP	NM_004394	g.10714755C>T
5:10714759-SNV	rs267983	T			7			DAP	Potentially regulatory	0.0484545	5	10714759	T	A	rs267983	Intronic	3	DAP	NM_004394	g.10714759T>A
5:10714844-SNV	?	C			0					0.000411184	5	10714844	C	T		Intronic	3	DAP	NM_004394	g.10714844C>T
5:10714949-SNV	?	C			0					0.000404204	5	10714949	C	T		Intronic	3	DAP	NM_004394	g.10714949C>T
5:10714951-SNV	rs5745226	T			5				Potentially regulatory	0.0028363	5	10714951	T	C	rs5745226	Intronic	3	DAP	NM_004394	g.10714951T>C
5:10714979-SNV	?	C			0					0.000816993	5	10714979	C	T		Intronic	3	DAP	NM_004394	g.10714979C>T
5:10715051-SNV	?	G			0					0.00165837	5	10715051	G	A		Intronic	3	DAP	NM_004394	g.10715051G>A
5:10715238-SNV	rs5745225	T	SPI1	201	3a				Potentially regulatory	0.0704754	5	10715238	T	C	rs5745225	Intronic	3	DAP	NM_004394	g.10715238T>C
5:10715256-SNV	?	A	SPI1	201	0				Potentially regulatory	0.00249377	5	10715256	A	G		Intronic	3	DAP	NM_004394	g.10715256A>G
5:10715539-SNV	rs5745224	G			3a				Potentially regulatory	0.059652	5	10715539	G	C	rs5745224	Intronic	3	DAP	NM_004394	g.10715539G>C
5:10715573-SNV	?	C			0					0.00041841	5	10715573	C	G		Intronic	3	DAP	NM_004394	g.10715573C>G
5:10715583-SNV	?	C			0					0.00041841	5	10715583	C	T		Intronic	3	DAP	NM_004394	g.10715583C>T
5:10715587-SNV	?	G			0					0.000834725	5	10715587	G	A		Intronic	3	DAP	NM_004394	g.10715587G>A
5:10715595-SNV	rs5745223	A			4				Potentially regulatory	0.0688073	5	10715595	A	G	rs5745223	Intronic	3	DAP	NM_004394	g.10715595A>G
5:10715677-SNV	rs267982	C			4	DAP		DAP	Potentially regulatory	0.424077	5	10715677	C	T	rs267982	Intronic	3	DAP	NM_004394	g.10715677C>T
5:10715767-SNV	rs79813961	G			5				Potentially regulatory	0.00333333	5	10715767	G	A	rs79813961	Intronic	3	DAP	NM_004394	g.10715767G>A
5:10715792-Ins	rs5745220	-			5				Potentially regulatory	0.00332226	5	10715792	-	A	rs5745220	Intronic	3	DAP	NM_004394	g.10715791_10715792insA
5:10715813-Del	?	AG			0					0.000829876	5	10715813	AG	-		Intronic	3	DAP	NM_004394	g.10715813_10715814delAG
5:10715828-Ins	?	-			0					0.0008285	5	10715828	-	GATGCCA		Intronic	3	DAP	NM_004394	g.10715827_10715828insGATGCCA
5:10715871-SNV	rs267981	T			5			DAP	Potentially regulatory	0.0470833	5	10715871	T	C	rs267981	Intronic	3	DAP	NM_004394	g.10715871T>C
5:10715933-SNV	?	G			0					0.000417711	5	10715933	G	C		Intronic	3	DAP	NM_004394	g.10715933G>C
5:10715940-SNV	?	G			0					0.000416667	5	10715940	G	A		Intronic	3	DAP	NM_004394	g.10715940G>A
5:10716029-SNV	?	C			0					0.000417711	5	10716029	C	T		Intronic	3	DAP	NM_004394	g.10716029C>T
5:10716132-SNV	?	C			0					0.00166667	5	10716132	C	T		Intronic	3	DAP	NM_004394	g.10716132C>T
5:10716261-SNV	?	C			0					0.000415973	5	10716261	C	G		Intronic	3	DAP	NM_004394	g.10716261C>G
5:10716429-SNV	?	A			0					0.000420875	5	10716429	A	G		Intronic	3	DAP	NM_004394	g.10716429A>G
5:10716471-SNV	?	T			0					0.000419815	5	10716471	T	C		Intronic	3	DAP	NM_004394	g.10716471T>C
5:10716703-SNV	rs56113509	A			5				Potentially regulatory	0.0699916	5	10716703	A	G	rs56113509	Intronic	3	DAP	NM_004394	g.10716703A>G
5:10716742-SNV	?	C			0					0.000837521	5	10716742	C	T		Intronic	3	DAP	NM_004394	g.10716742C>T
5:10716836-SNV	?	G			0					0.000843882	5	10716836	G	C		Intronic	3	DAP	NM_004394	g.10716836G>C
5:10716935-SNV	?	G			0					0.000422654	5	10716935	G	A		Intronic	3	DAP	NM_004394	g.10716935G>A
5:10717158-SNV	?	G			0					0.00041876	5	10717158	G	A		Intronic	3	DAP	NM_004394	g.10717158G>A
5:10717183-SNV	rs55829829	C			7				Potentially regulatory	0.0708893	5	10717183	C	G	rs55829829	Intronic	3	DAP	NM_004394	g.10717183C>G
5:10717239-SNV	?	T			0					0.000419111	5	10717239	T	C		Intronic	3	DAP	NM_004394	g.10717239T>C
5:10717276-Del	?	AAA			0					0.000421941	5	10717276	AAA	-		Intronic	3	DAP	NM_004394	g.10717276_10717278delAAA
5:10717277-SNV	?	A			0					0.00042123	5	10717277	A	G		Intronic	3	DAP	NM_004394	g.10717277A>G
5:10717282-Ins	?	-			0					0.000420168	5	10717282	-	C		Intronic	3	DAP	NM_004394	g.10717281_10717282insC
5:10717283-SNV	?	A			0					0.000420168	5	10717283	A	G		Intronic	3	DAP	NM_004394	g.10717283A>G
5:10717284-Ins	?	-			0					0.000420168	5	10717284	-	G		Intronic	3	DAP	NM_004394	g.10717283_10717284insG
5:10717290-SNV	?	A			0					0.000841751	5	10717290	A	C		Intronic	3	DAP	NM_004394	g.10717290A>C
5:10717386-SNV	rs267980	A			5			DAP	Potentially regulatory	0.388842	5	10717386	A	C	rs267980	Intronic	3	DAP	NM_004394	g.10717386A>C
5:10717452-SNV	rs55665804	T			5				Potentially regulatory	0.0714886	5	10717452	T	G	rs55665804	Intronic	3	DAP	NM_004394	g.10717452T>G
5:10717466-SNV	?	G			0					0.000838926	5	10717466	G	A		Intronic	3	DAP	NM_004394	g.10717466G>A
5:10717523-SNV	?	C			0					0.00041806	5	10717523	C	T		Intronic	3	DAP	NM_004394	g.10717523C>T
5:10717588-SNV	?	G			0					0.000416667	5	10717588	G	A		Intronic	3	DAP	NM_004394	g.10717588G>A
5:10717615-SNV	rs113362251	C			5				Potentially regulatory	0.000832639	5	10717615	C	T	rs113362251	Intronic	3	DAP	NM_004394	g.10717615C>T
5:10717660-SNV	?	C			0					0.000415973	5	10717660	C	T		Intronic	3	DAP	NM_004394	g.10717660C>T
5:10717670-SNV	?	C			0					0.00124481	5	10717670	C	A		Intronic	3	DAP	NM_004394	g.10717670C>A
5:10717679-SNV	?	C			0					0.00455675	5	10717679	C	T		Intronic	3	DAP	NM_004394	g.10717679C>T
5:10717680-SNV	?	T			0					0.000414594	5	10717680	T	C		Intronic	3	DAP	NM_004394	g.10717680T>C
5:10717681-SNV	?	G			0					0.00041425	5	10717681	G	T		Intronic	3	DAP	NM_004394	g.10717681G>T
5:10717682-Ins	?	-			0					0.0128311	5	10717682	-	CT		Intronic	3	DAP	NM_004394	g.10717681_10717682insCT
5:10717697-SNV	rs116408746	C			4				Potentially regulatory	0.00332502	5	10717697	C	T	rs116408746	Intronic	3	DAP	NM_004394	g.10717697C>T
5:10717698-SNV	?	G			0					0.000829876	5	10717698	G	A		Intronic	3	DAP	NM_004394	g.10717698G>A
5:10717752-SNV	?	T			0					0.000829876	5	10717752	T	C		Intronic	3	DAP	NM_004394	g.10717752T>C
5:10717794-Del	rs76577387; ?	A			0					0.000413565	5	10717794	A	-	rs76577387; ?	Intronic	3	DAP	NM_004394	g.10717794delA
5:10717795-SNV	?	A			0					0.000412541	5	10717795	A	G		Intronic	3	DAP	NM_004394	g.10717795A>G
5:10717796-SNV	?	T			0					0.000411862	5	10717796	T	G		Intronic	3	DAP	NM_004394	g.10717796T>G
5:10717797-SNV	?	T			0					0.000412201	5	10717797	T	G		Intronic	3	DAP	NM_004394	g.10717797T>G
5:10717808-SNV	?	G			0					0.000412882	5	10717808	G	A		Intronic	3	DAP	NM_004394	g.10717808G>A
5:10717836-SNV	?	C			0					0.000415282	5	10717836	C	T		Intronic	3	DAP	NM_004394	g.10717836C>T
5:10717863-SNV	?	C			0					0.000414938	5	10717863	C	T		Intronic	3	DAP	NM_004394	g.10717863C>T
5:10717874-SNV	?	G			0					0.000830565	5	10717874	G	A		Intronic	3	DAP	NM_004394	g.10717874G>A
5:10717916-Ins	?	-			0					0.00332226	5	10717916	-	ACT		Intronic	3	DAP	NM_004394	g.10717915_10717916insACT
5:10717918-Del	?	C			0					0.00332502	5	10717918	C	-		Intronic	3	DAP	NM_004394	g.10717918delC
5:10717946-SNV	?	T			0					0.0058382	5	10717946	T	G		Intronic	3	DAP	NM_004394	g.10717946T>G
5:10718002-SNV	?	C			0					0.000844595	5	10718002	C	T		Intronic	3	DAP	NM_004394	g.10718002C>T
5:10718031-SNV	?	G			0					0.000846024	5	10718031	G	T		Intronic	3	DAP	NM_004394	g.10718031G>T
5:10718059-Del	?	ACGG			0					0.000422297	5	10718059	ACGG	-		Intronic	3	DAP	NM_004394	g.10718059_10718062delACGG
5:10718067-SNV	?	T			0					0.000421585	5	10718067	T	C		Intronic	3	DAP	NM_004394	g.10718067T>C
5:10718070-SNV	?	A			0					0.000421585	5	10718070	A	T		Intronic	3	DAP	NM_004394	g.10718070A>T
5:10718074-SNV	?	A			0					0.00084317	5	10718074	A	G		Intronic	3	DAP	NM_004394	g.10718074A>G
5:10718077-SNV	?	T			0					0.000421941	5	10718077	T	G		Intronic	3	DAP	NM_004394	g.10718077T>G
5:10718089-SNV	?	T			0					0.000419815	5	10718089	T	G		Intronic	3	DAP	NM_004394	g.10718089T>G
5:10718095-SNV	?	T			0					0.000419815	5	10718095	T	G		Intronic	3	DAP	NM_004394	g.10718095T>G
5:10718096-SNV	?	A			0					0.000419463	5	10718096	A	C		Intronic	3	DAP	NM_004394	g.10718096A>C
5:10718099-SNV	?	C			0					0.0012605	5	10718099	C	G		Intronic	3	DAP	NM_004394	g.10718099C>G
5:10718100-SNV	?	A			0					0.000420521	5	10718100	A	G		Intronic	3	DAP	NM_004394	g.10718100A>G
5:10718117-SNV	?	T			0					0.000420521	5	10718117	T	C		Intronic	3	DAP	NM_004394	g.10718117T>C
5:10718220-SNV	rs115947122	T			5				Potentially regulatory	0.00333611	5	10718220	T	C	rs115947122	Intronic	3	DAP	NM_004394	g.10718220T>C
5:10718256-SNV	?	A			0					0.00041806	5	10718256	A	T		Intronic	3	DAP	NM_004394	g.10718256A>T
5:10718271-SNV	?	G			0					0.00041806	5	10718271	G	A		Intronic	3	DAP	NM_004394	g.10718271G>A
5:10718274-SNV	?	T			0					0.00083682	5	10718274	T	C		Intronic	3	DAP	NM_004394	g.10718274T>C
5:10718521-SNV	?	G			0					0.000413565	5	10718521	G	A		Intronic	3	DAP	NM_004394	g.10718521G>A
5:10718580-SNV	?	G			0					0.000417014	5	10718580	G	C		Intronic	3	DAP	NM_004394	g.10718580G>C
5:10718671-SNV	?	C			0					0.000806452	5	10718671	C	T		Intronic	3	DAP	NM_004394	g.10718671C>T
5:10718758-SNV	?	T			0					0.000797448	5	10718758	T	G		Intronic	3	DAP	NM_004394	g.10718758T>G
5:10718813-SNV	?	T			0					0.000398724	5	10718813	T	C		Intronic	3	DAP	NM_004394	g.10718813T>C
5:10718914-SNV	?	C			0					0.00249792	5	10718914	C	T		Intronic	3	DAP	NM_004394	g.10718914C>T
5:10718917-SNV	?	T			0					0.000416667	5	10718917	T	G		Intronic	3	DAP	NM_004394	g.10718917T>G
5:10718921-SNV	?	C			0					0.000416667	5	10718921	C	T		Intronic	3	DAP	NM_004394	g.10718921C>T
5:10718975-SNV	?	T			0					0.00041841	5	10718975	T	A		Intronic	3	DAP	NM_004394	g.10718975T>A
5:10719000-SNV	rs111494565	C			5				Potentially regulatory	0.00126156	5	10719000	C	T	rs111494565	Intronic	3	DAP	NM_004394	g.10719000C>T
5:10719001-SNV	?	G			0					0.000420521	5	10719001	G	A		Intronic	3	DAP	NM_004394	g.10719001G>A
5:10719048-SNV	?	C			0					0.00083682	5	10719048	C	T		Intronic	3	DAP	NM_004394	g.10719048C>T
5:10719103-SNV	?	T			0					0.000839631	5	10719103	T	C		Intronic	3	DAP	NM_004394	g.10719103T>C
5:10719132-SNV	rs267979	C			5			DAP	Potentially regulatory	0.0490279	5	10719132	C	T	rs267979	Intronic	3	DAP	NM_004394	g.10719132C>T
5:10719203-SNV	?	A			0					0.00042123	5	10719203	A	G		Intronic	3	DAP	NM_004394	g.10719203A>G
5:10719406-SNV	?	C			0					0.000829876	5	10719406	C	G		Intronic	3	DAP	NM_004394	g.10719406C>G
5:10719464-SNV	?	C			0					0.00041425	5	10719464	C	A		Intronic	3	DAP	NM_004394	g.10719464C>A
5:10719485-SNV	?	C			0					0.00207469	5	10719485	C	T		Intronic	3	DAP	NM_004394	g.10719485C>T
5:10719666-SNV	?	A			0					0.000841751	5	10719666	A	G		Intronic	3	DAP	NM_004394	g.10719666A>G
5:10719684-SNV	?	T			0					0.00083682	5	10719684	T	C		Intronic	3	DAP	NM_004394	g.10719684T>C
5:10719716-SNV	?	T			0					0.00041632	5	10719716	T	C		Intronic	3	DAP	NM_004394	g.10719716T>C
5:10719735-SNV	?	C			0					0.000835422	5	10719735	C	T		Intronic	3	DAP	NM_004394	g.10719735C>T
5:10719744-SNV	?	C			0					0.00083612	5	10719744	C	A		Intronic	3	DAP	NM_004394	g.10719744C>A
5:10719781-SNV	?	G			0					0.000823045	5	10719781	G	A		Intronic	3	DAP	NM_004394	g.10719781G>A
5:10719804-SNV	rs267978	T			1f	DAP		DAP	Potentially regulatory	0.394176	5	10719804	T	C	rs267978	Intronic	3	DAP	NM_004394	g.10719804T>C
5:10719818-SNV	?	G			0					0.000409165	5	10719818	G	A		Intronic	3	DAP	NM_004394	g.10719818G>A
5:10719839-SNV	?	T			0					0.000409165	5	10719839	T	C		Intronic	3	DAP	NM_004394	g.10719839T>C
5:10719868-SNV	?	G			0					0.000411523	5	10719868	G	A		Intronic	3	DAP	NM_004394	g.10719868G>A
5:10719914-SNV	?	T			0					0.00282943	5	10719914	T	C		Intronic	3	DAP	NM_004394	g.10719914T>C
5:10719934-SNV	?	T			0					0.00121359	5	10719934	T	C		Intronic	3	DAP	NM_004394	g.10719934T>C
5:10720032-SNV	rs56082127	A	GATA2, EP300, GABPA, POLR2A	223, 380, 300, 240	4				Potentially regulatory	0.15356	5	10720032	A	C	rs56082127	Intronic	3	DAP	NM_004394	g.10720032A>C
5:10720258-SNV	?	T	GATA2, EP300, GABPA, POLR2A, JUN, TFAP2C, TFAP2A, JUND, STAT3, FOSL2, FOS, TCF12, CEBPB	223, 380, 300, 240, 361, 149, 176, 388, 196, 881, 776, 549, 286	0				Potentially regulatory	0.000415628	5	10720258	T	C		Intronic	3	DAP	NM_004394	g.10720258T>C
5:10720297-SNV	?	A	GATA2, EP300, GABPA, POLR2A, JUN, TFAP2C, TFAP2A, JUND, STAT3, FOSL2, FOS, TCF12, CEBPB	223, 380, 300, 240, 361, 149, 176, 388, 196, 881, 776, 549, 286	0				Potentially regulatory	0.000412201	5	10720297	A	T		Intronic	3	DAP	NM_004394	g.10720297A>T
5:10720304-SNV	?	G	GATA2, EP300, GABPA, POLR2A, JUN, TFAP2C, TFAP2A, JUND, STAT3, FOSL2, FOS, TCF12, CEBPB	223, 380, 300, 240, 361, 149, 176, 388, 196, 881, 776, 549, 286	0				Potentially regulatory	0.000412201	5	10720304	G	C		Intronic	3	DAP	NM_004394	g.10720304G>C
5:10720370-SNV	?	C	GATA2, EP300, GABPA, POLR2A, JUN, TFAP2C, TFAP2A, JUND, STAT3, FOS, CEBPB	223, 380, 300, 240, 361, 149, 176, 388, 196, 776, 286	0				Potentially regulatory	0.000829187	5	10720370	C	T		Intronic	3	DAP	NM_004394	g.10720370C>T
5:10720391-SNV	?	G	GATA2, EP300, GABPA, POLR2A, JUN, TFAP2C, TFAP2A, STAT3, CEBPB	223, 380, 300, 240, 361, 149, 176, 196, 286	0				Potentially regulatory	0.00207641	5	10720391	G	T		Intronic	3	DAP	NM_004394	g.10720391G>T
5:10720428-SNV	?	G	EP300, GABPA, POLR2A, TFAP2C, TFAP2A, STAT3, CEBPB	380, 300, 240, 149, 176, 196, 286	0				Potentially regulatory	0.00249792	5	10720428	G	T		Intronic	3	DAP	NM_004394	g.10720428G>T
5:10720612-SNV	?	T			0					0.00545302	5	10720612	T	C		Intronic	3	DAP	NM_004394	g.10720612T>C
5:10720752-SNV	?	C			0					0.00208507	5	10720752	C	A		Intronic	3	DAP	NM_004394	g.10720752C>A
5:10720772-SNV	?	C			0					0.000827815	5	10720772	C	T		Intronic	3	DAP	NM_004394	g.10720772C>T
5:10720830-SNV	?	C			0					0.00041632	5	10720830	C	T		Intronic	3	DAP	NM_004394	g.10720830C>T
5:10720879-SNV	rs267977	T			6			DAP	Potentially regulatory	0.0478188	5	10720879	T	A	rs267977	Intronic	3	DAP	NM_004394	g.10720879T>A
5:10720999-SNV	?	C			0					0.00124896	5	10720999	C	G		Intronic	3	DAP	NM_004394	g.10720999C>G
5:10721022-SNV	rs114553405	G			5				Potentially regulatory	0.00331675	5	10721022	G	A	rs114553405	Intronic	3	DAP	NM_004394	g.10721022G>A
5:10721081-SNV	rs62338812	G			0					0.0713693	5	10721081	G	T	rs62338812	Intronic	3	DAP	NM_004394	g.10721081G>T
5:10721082-SNV	rs62338813	C			5				Potentially regulatory	0.0713693	5	10721082	C	T	rs62338813	Intronic	3	DAP	NM_004394	g.10721082C>T
5:10721136-SNV	?	T			0					0.00125	5	10721136	T	G		Intronic	3	DAP	NM_004394	g.10721136T>G
5:10721224-SNV	?	G			0					0.00041806	5	10721224	G	A		Intronic	3	DAP	NM_004394	g.10721224G>A
5:10721327-SNV	?	C			0					0.00121951	5	10721327	C	T		Intronic	3	DAP	NM_004394	g.10721327C>T
5:10721328-SNV	rs267976	G			7				Potentially regulatory	0.00162734	5	10721328	G	A	rs267976	Intronic	3	DAP	NM_004394	g.10721328G>A
5:10721398-SNV	rs62338814	A			5				Potentially regulatory	0.0699101	5	10721398	A	G	rs62338814	Intronic	3	DAP	NM_004394	g.10721398A>G
5:10721438-SNV	?	C			0					0.00761828	5	10721438	C	T		Intronic	3	DAP	NM_004394	g.10721438C>T
5:10721654-SNV	rs62338815	G			4				Potentially regulatory	0.0645432	5	10721654	G	A	rs62338815	Intronic	3	DAP	NM_004394	g.10721654G>A
5:10721687-SNV	rs79902352	T			5				Potentially regulatory	0.0649623	5	10721687	T	C	rs79902352	Intronic	3	DAP	NM_004394	g.10721687T>C
5:10721698-SNV	?	A			0					0.000419463	5	10721698	A	G		Intronic	3	DAP	NM_004394	g.10721698A>G
5:10721720-SNV	?	G			0					0.00041876	5	10721720	G	C		Intronic	3	DAP	NM_004394	g.10721720G>C
5:10721873-SNV	?	G			0					0.00083612	5	10721873	G	A		Intronic	3	DAP	NM_004394	g.10721873G>A
5:10721929-SNV	?	C			0					0.00041876	5	10721929	C	T		Intronic	3	DAP	NM_004394	g.10721929C>T
5:10721984-SNV	?	T			0					0.000420521	5	10721984	T	C		Intronic	3	DAP	NM_004394	g.10721984T>C
5:10722097-SNV	?	C			0					0.000838926	5	10722097	C	T		Intronic	3	DAP	NM_004394	g.10722097C>T
5:10722098-SNV	rs4702725	G			7			DAP	Potentially regulatory	0.087395	5	10722098	G	T	rs4702725	Intronic	3	DAP	NM_004394	g.10722098G>T
5:10722233-SNV	?	T			0					0.00041841	5	10722233	T	C		Intronic	3	DAP	NM_004394	g.10722233T>C
5:10722270-SNV	?	G			0					0.000831255	5	10722270	G	T		Intronic	3	DAP	NM_004394	g.10722270G>T
5:10722319-SNV	?	G			0					0.00041632	5	10722319	G	C		Intronic	3	DAP	NM_004394	g.10722319G>C
5:10722359-SNV	?	G			0					0.000838223	5	10722359	G	A		Intronic	3	DAP	NM_004394	g.10722359G>A
5:10722389-SNV	?	T			0					0.00125523	5	10722389	T	C		Intronic	3	DAP	NM_004394	g.10722389T>C
5:10722424-SNV	?	C			0					0.000421585	5	10722424	C	T		Intronic	3	DAP	NM_004394	g.10722424C>T
5:10722488-SNV	?	C			0					0.00633446	5	10722488	C	A		Intronic	3	DAP	NM_004394	g.10722488C>A
5:10722511-SNV	?	G			0					0.000848896	5	10722511	G	A		Intronic	3	DAP	NM_004394	g.10722511G>A
5:10722570-SNV	rs62338816	G			6				Potentially regulatory	0.0591027	5	10722570	G	A	rs62338816	Intronic	3	DAP	NM_004394	g.10722570G>A
5:10722602-SNV	?	A			0					0.00263389	5	10722602	A	C		Intronic	3	DAP	NM_004394	g.10722602A>C
5:10722622-SNV	?	G			0					0.00439754	5	10722622	G	A		Intronic	3	DAP	NM_004394	g.10722622G>A
5:10722624-Del	rs76398160	ATACAT			6				Potentially regulatory	0.097561	5	10722624	ATACAT	-	rs76398160	Intronic	3	DAP	NM_004394	g.10722624_10722629delATACAT
5:10722661-SNV	?	C			0					0.000440141	5	10722661	C	T		Intronic	3	DAP	NM_004394	g.10722661C>T
5:10722677-SNV	?	T			0					0.0140721	5	10722677	T	C		Intronic	3	DAP	NM_004394	g.10722677T>C
5:10722678-Ins	rs3031113	-			0					0.206881	5	10722678	-	ATAC	rs3031113	Intronic	3	DAP	NM_004394	g.10722677_10722678insATAC
5:10722679-SNV	?	T			0					0.00307557	5	10722679	T	C		Intronic	3	DAP	NM_004394	g.10722679T>C
5:10722681-SNV	?	C			0					0.0030648	5	10722681	C	T		Intronic	3	DAP	NM_004394	g.10722681C>T
5:10722685-SNV	rs62338817	C			0					0.117133	5	10722685	C	T	rs62338817	Intronic	3	DAP	NM_004394	g.10722685C>T
5:10722688-SNV	?	A			0					0.00348432	5	10722688	A	G		Intronic	3	DAP	NM_004394	g.10722688A>G
5:10722692-Del	rs56080754	ATATATAC			0					0.0626102	5	10722692	ATATATAC	-	rs56080754	Intronic	3	DAP	NM_004394	g.10722692_10722699delATATATAC
5:10722693-SNV	?	T			0					0.021529	5	10722693	T	C		Intronic	3	DAP	NM_004394	g.10722693T>C
5:10722695-SNV	?	T			0					0.00175901	5	10722695	T	C		Intronic	3	DAP	NM_004394	g.10722695T>C
5:10722696-Del	?	ATAC			0					0.0843531	5	10722696	ATAC	-		Intronic	3	DAP	NM_004394	g.10722696_10722699delATAC
5:10722697-SNV	rs62338818	T			6				Potentially regulatory	0.0244755	5	10722697	T	C	rs62338818	Intronic	3	DAP	NM_004394	g.10722697T>C
5:10722698-SNV	?	A			0					0.00087108	5	10722698	A	G		Intronic	3	DAP	NM_004394	g.10722698A>G
5:10722699-SNV	rs62338819	C			0					0.0320902	5	10722699	C	T	rs62338819	Intronic	3	DAP	NM_004394	g.10722699C>T
5:10722700-Ins	?	-			0					0.0577758	5	10722700	-	AT		Intronic	3	DAP	NM_004394	g.10722699_10722700insAT
5:10722703-SNV	?	T			0					0.00949094	5	10722703	T	C		Intronic	3	DAP	NM_004394	g.10722703T>C
5:10722707-SNV	?	C			0					0.0120275	5	10722707	C	T		Intronic	3	DAP	NM_004394	g.10722707C>T
5:10722709-SNV	?	T			0					0.0107296	5	10722709	T	C		Intronic	3	DAP	NM_004394	g.10722709T>C
5:10722715-SNV	?	T			0					0.0047089	5	10722715	T	C		Intronic	3	DAP	NM_004394	g.10722715T>C
5:10722723-SNV	?	T			0					0.00128205	5	10722723	T	C		Intronic	3	DAP	NM_004394	g.10722723T>C
5:10722729-SNV	?	T			0					0.000854701	5	10722729	T	C		Intronic	3	DAP	NM_004394	g.10722729T>C
5:10722747-SNV	?	T			0					0.00085034	5	10722747	T	C		Intronic	3	DAP	NM_004394	g.10722747T>C
5:10722749-SNV	?	C			0					0.00170068	5	10722749	C	T		Intronic	3	DAP	NM_004394	g.10722749C>T
5:10722872-SNV	?	G			0					0.00419463	5	10722872	G	A		Intronic	3	DAP	NM_004394	g.10722872G>A
5:10722998-SNV	?	G			0					0.00125523	5	10722998	G	A		Intronic	3	DAP	NM_004394	g.10722998G>A
5:10723004-SNV	rs267975	G			5	DAP		DAP	Potentially regulatory	0.426655	5	10723004	G	A	rs267975	Intronic	3	DAP	NM_004394	g.10723004G>A
5:10723019-SNV	?	T			0					0.000841751	5	10723019	T	C		Intronic	3	DAP	NM_004394	g.10723019T>C
5:10723058-SNV	?	C			0					0.00041806	5	10723058	C	T		Intronic	3	DAP	NM_004394	g.10723058C>T
5:10723124-SNV	rs113376418	C			5				Potentially regulatory	0.0443886	5	10723124	C	G	rs113376418	Intronic	3	DAP	NM_004394	g.10723124C>G
5:10723160-SNV	rs111633210	C			7				Potentially regulatory	0.00041876	5	10723160	C	A	rs111633210	Intronic	3	DAP	NM_004394	g.10723160C>A
5:10723199-SNV	?	T			0					0.00041841	5	10723199	T	C		Intronic	3	DAP	NM_004394	g.10723199T>C
5:10723231-SNV	?	T			0					0.000417711	5	10723231	T	C		Intronic	3	DAP	NM_004394	g.10723231T>C
5:10723250-SNV	rs79433164	T			5				Potentially regulatory	0.00252101	5	10723250	T	G	rs79433164	Intronic	3	DAP	NM_004394	g.10723250T>G
5:10723325-SNV	?	C			0					0.00042123	5	10723325	C	T		Intronic	3	DAP	NM_004394	g.10723325C>T
5:10723332-SNV	rs115852714	A			0					0.000841043	5	10723332	A	G	rs115852714	Intronic	3	DAP	NM_004394	g.10723332A>G
5:10723336-SNV	rs4146659	A			5				Potentially regulatory	0.158804	5	10723336	A	G	rs4146659	Intronic	3	DAP	NM_004394	g.10723336A>G
5:10723345-SNV	?	T			0					0.000841751	5	10723345	T	C		Intronic	3	DAP	NM_004394	g.10723345T>C
5:10723426-SNV	?	T			0					0.000844595	5	10723426	T	C		Intronic	3	DAP	NM_004394	g.10723426T>C
5:10723447-SNV	?	A			0					0.0012605	5	10723447	A	T		Intronic	3	DAP	NM_004394	g.10723447A>T
5:10723467-SNV	rs267974	C			5			DAP	Potentially regulatory	0.0491597	5	10723467	C	G	rs267974	Intronic	3	DAP	NM_004394	g.10723467C>G
5:10723479-SNV	?	A			0					0.00041806	5	10723479	A	G		Intronic	3	DAP	NM_004394	g.10723479A>G
5:10723529-SNV	?	C			0					0.000417362	5	10723529	C	G		Intronic	3	DAP	NM_004394	g.10723529C>G
5:10723602-SNV	?	A			0					0.000417014	5	10723602	A	G		Intronic	3	DAP	NM_004394	g.10723602A>G
5:10723635-SNV	rs976422	G			1f	DAP			Potentially regulatory	0.189167	5	10723635	G	T	rs976422	Intronic	3	DAP	NM_004394	g.10723635G>T
5:10723824-SNV	rs79592929	T	GATA3	223	4				Potentially regulatory	0.000421585	5	10723824	T	C	rs79592929	Intronic	3	DAP	NM_004394	g.10723824T>C
5:10723873-SNV	?	T	GATA3	223	0				Potentially regulatory	0.00041876	5	10723873	T	C		Intronic	3	DAP	NM_004394	g.10723873T>C
5:10723903-SNV	?	T	GATA3	223	0				Potentially regulatory	0.000839631	5	10723903	T	C		Intronic	3	DAP	NM_004394	g.10723903T>C
5:10723916-SNV	rs3756412	A	GATA3	223	3a			DAP	Potentially regulatory	0.0365546	5	10723916	A	G	rs3756412	Intronic	3	DAP	NM_004394	g.10723916A>G
5:10723918-SNV	?	C	GATA3	223	0				Potentially regulatory	0.000840336	5	10723918	C	T		Intronic	3	DAP	NM_004394	g.10723918C>T
5:10723945-SNV	?	C	GATA3	223	0				Potentially regulatory	0.00041876	5	10723945	C	A		Intronic	3	DAP	NM_004394	g.10723945C>A
5:10724031-SNV	?	G	GATA3	223	0				Potentially regulatory	0.00041876	5	10724031	G	A		Intronic	3	DAP	NM_004394	g.10724031G>A
5:10724038-SNV	?	C			0					0.000419815	5	10724038	C	T		Intronic	3	DAP	NM_004394	g.10724038C>T
5:10724056-SNV	?	A			0					0.00042123	5	10724056	A	G		Intronic	3	DAP	NM_004394	g.10724056A>G
5:10724091-SNV	?	T			0					0.00210438	5	10724091	T	C		Intronic	3	DAP	NM_004394	g.10724091T>C
5:10724104-SNV	rs5745219	G			0					0.0676471	5	10724104	G	C	rs5745219	Intronic	3	DAP	NM_004394	g.10724104G>C
5:10724208-SNV	?	A			0					0.000424088	5	10724208	A	G		Intronic	3	DAP	NM_004394	g.10724208A>G
5:10724236-SNV	rs5745218	A			6				Potentially regulatory	0.0686441	5	10724236	A	G	rs5745218	Intronic	3	DAP	NM_004394	g.10724236A>G
5:10724352-SNV	?	T	FAM48A	90	0				Potentially regulatory	0.00126689	5	10724352	T	C		Intronic	3	DAP	NM_004394	g.10724352T>C
5:10724381-SNV	?	T	FAM48A	90	0				Potentially regulatory	0.000422654	5	10724381	T	C		Intronic	3	DAP	NM_004394	g.10724381T>C
5:10724464-SNV	?	G	FAM48A	90	0				Potentially regulatory	0.00042123	5	10724464	G	A		Intronic	3	DAP	NM_004394	g.10724464G>A
5:10724497-SNV	?	T	FAM48A	90	0				Potentially regulatory	0.000421585	5	10724497	T	C		Intronic	3	DAP	NM_004394	g.10724497T>C
5:10724531-Del	?	A	FAM48A	90	0				Potentially regulatory	0.000423729	5	10724531	A	-		Intronic	3	DAP	NM_004394	g.10724531delA
5:10724605-SNV	?	T			0					0.00125209	5	10724605	T	A		Intronic	3	DAP	NM_004394	g.10724605T>A
5:10724633-SNV	?	T			0					0.000419463	5	10724633	T	C		Intronic	3	DAP	NM_004394	g.10724633T>C
5:10724739-SNV	?	C	SMARCC1, ZNF263, SMARCC2	583, 566, 394	0				Potentially regulatory	0.00041876	5	10724739	C	T		Intronic	3	DAP	NM_004394	g.10724739C>T
5:10724751-SNV	?	A	SMARCC1, ZNF263, SMARCC2	583, 566, 394	0				Potentially regulatory	0.00041806	5	10724751	A	C		Intronic	3	DAP	NM_004394	g.10724751A>C
5:10724854-SNV	rs5745217	A	SMARCC1, ZNF263, SMARCC2, CBX3, CTCF, MAX, ETS1, MYC, YY1, TCF12, POLR2A, EP300, ZNF143, CHD2, NR2F2	583, 566, 394, 373, 1000, 323, 175, 223, 171, 604, 544, 345, 318, 240, 292	2b				Potentially regulatory	0.0714286	5	10724854	A	G	rs5745217	Intronic	3	DAP	NM_004394	g.10724854A>G
5:10724949-SNV	rs114162692	G	SMARCC1, ZNF263, SMARCC2, CBX3, CTCF, MAX, ETS1, MYC, YY1, TCF12, POLR2A, EP300, ZNF143, CHD2, NR2F2, SMC3, GABPA, REST, SIN3AK20, TFAP2A, RAD21, MAZ, ELF1, STAT5A, STAT1, TFAP2C, ZBTB7A, EGR1	583, 566, 394, 373, 1000, 323, 175, 223, 171, 604, 544, 345, 318, 240, 292, 575, 143, 156, 153, 174, 638, 948, 165, 239, 379, 372, 498, 225	4				Potentially regulatory	0.00041806	5	10724949	G	A	rs114162692	Intronic	3	DAP	NM_004394	g.10724949G>A
5:10725010-SNV	?	A	SMARCC1, ZNF263, SMARCC2, CBX3, CTCF, MAX, ETS1, MYC, YY1, TCF12, POLR2A, EP300, ZNF143, CHD2, NR2F2, SMC3, GABPA, REST, SIN3AK20, TFAP2A, RAD21, MAZ, ELF1, STAT5A, STAT1, TFAP2C, ZBTB7A, EGR1, HDAC2, GTF2F1, GATA2	583, 566, 394, 373, 1000, 323, 175, 223, 171, 604, 544, 345, 318, 240, 292, 575, 143, 156, 153, 174, 638, 948, 165, 239, 379, 372, 498, 225, 139, 249, 500	0				Potentially regulatory	0.000814332	5	10725010	A	C		Intronic	3	DAP	NM_004394	g.10725010A>C
5:10725027-Del	?	AGG	SMARCC1, ZNF263, SMARCC2, CBX3, CTCF, MAX, ETS1, MYC, YY1, TCF12, POLR2A, EP300, ZNF143, CHD2, NR2F2, SMC3, GABPA, REST, SIN3AK20, TFAP2A, RAD21, MAZ, ELF1, STAT5A, STAT1, TFAP2C, ZBTB7A, EGR1, HDAC2, GTF2F1, GATA2	583, 566, 394, 373, 1000, 323, 175, 223, 171, 604, 544, 345, 318, 240, 292, 575, 143, 156, 153, 174, 638, 948, 165, 239, 379, 372, 498, 225, 139, 249, 500	0				Potentially regulatory	0.0715454	5	10725027	AGG	-		Intronic	3	DAP	NM_004394	g.10725027_10725029delAGG
5:10725166-SNV	?	A	SMARCC1, ZNF263, SMARCC2, CBX3, CTCF, MAX, ETS1, MYC, TCF12, POLR2A, EP300, ZNF143, CHD2, NR2F2, GABPA, TFAP2A, ELF1, STAT5A, STAT1, TFAP2C, EGR1, HDAC2, GTF2F1, GATA2, TAF1, MXI1, PRDM1, JUN, STAT3, RCOR1, RFX5, MAFK, JUND, ZKSCAN1, FOXA2, FOXA1, FOS, JUNB, TBP, UBTF, CEBPB	583, 566, 394, 373, 1000, 323, 175, 223, 604, 544, 345, 318, 240, 292, 143, 174, 165, 239, 379, 372, 225, 139, 249, 500, 147, 153, 114, 909, 171, 262, 294, 289, 211, 191, 636, 198, 148, 141	0				Potentially regulatory	0.00204583	5	10725166	A	G		Intronic	3	DAP	NM_004394	g.10725166A>G
5:10725180-SNV	?	T	SMARCC1, ZNF263, SMARCC2, CBX3, CTCF, MAX, ETS1, MYC, TCF12, POLR2A, EP300, CHD2, NR2F2, GABPA, TFAP2A, ELF1, STAT5A, STAT1, TFAP2C, HDAC2, GTF2F1, GATA2, TAF1, MXI1, PRDM1, JUN, STAT3, RCOR1, RFX5, MAFK, JUND, ZKSCAN1, FOXA2, FOXA1, FOS, JUNB, TBP, UBTF, CEBPB, TCF7L2	583, 566, 394, 373, 1000, 323, 175, 223, 604, 544, 345, 240, 292, 143, 174, 165, 239, 379, 372, 139, 249, 500, 147, 153, 114, 909, 171, 262, 294, 289, 211, 191, 636, 198, 148, 141, 348	0				Potentially regulatory	0.000408831	5	10725180	T	C		Intronic	3	DAP	NM_004394	g.10725180T>C
5:10725213-SNV	rs58599330	C	SMARCC1, ZNF263, SMARCC2, CBX3, CTCF, MAX, MYC, TCF12, POLR2A, EP300, CHD2, NR2F2, TFAP2A, STAT5A, STAT1, TFAP2C, GTF2F1, GATA2, TAF1, MXI1, PRDM1, JUN, STAT3, RCOR1, RFX5, MAFK, JUND, ZKSCAN1, FOXA2, FOXA1, FOS, JUNB, TBP, UBTF, CEBPB, TCF7L2, FOSL2	583, 566, 394, 373, 1000, 323, 223, 604, 544, 345, 240, 292, 174, 239, 379, 372, 249, 500, 147, 153, 114, 909, 171, 262, 294, 289, 211, 191, 636, 198, 148, 141, 348, 902	4				Potentially regulatory	0.000823723	5	10725213	C	T	rs58599330	Intronic	3	DAP	NM_004394	g.10725213C>T
5:10725224-SNV	?	C	SMARCC1, ZNF263, SMARCC2, CBX3, CTCF, MAX, MYC, TCF12, POLR2A, EP300, CHD2, NR2F2, TFAP2A, STAT5A, STAT1, TFAP2C, GTF2F1, GATA2, TAF1, MXI1, PRDM1, JUN, STAT3, RCOR1, RFX5, MAFK, JUND, ZKSCAN1, FOXA2, FOXA1, FOS, JUNB, TBP, UBTF, CEBPB, TCF7L2, FOSL2	583, 566, 394, 373, 1000, 323, 223, 604, 544, 345, 240, 292, 174, 239, 379, 372, 249, 500, 147, 153, 114, 909, 171, 262, 294, 289, 211, 191, 636, 198, 148, 141, 348, 902	0				Potentially regulatory	0.00289735	5	10725224	C	T		Intronic	3	DAP	NM_004394	g.10725224C>T
5:10725225-SNV	?	G	SMARCC1, ZNF263, SMARCC2, CBX3, CTCF, MAX, MYC, TCF12, POLR2A, EP300, CHD2, NR2F2, TFAP2A, STAT5A, STAT1, TFAP2C, GTF2F1, GATA2, TAF1, MXI1, PRDM1, JUN, STAT3, RCOR1, RFX5, MAFK, JUND, ZKSCAN1, FOXA2, FOXA1, FOS, JUNB, TBP, UBTF, CEBPB, TCF7L2, FOSL2	583, 566, 394, 373, 1000, 323, 223, 604, 544, 345, 240, 292, 174, 239, 379, 372, 249, 500, 147, 153, 114, 909, 171, 262, 294, 289, 211, 191, 636, 198, 148, 141, 348, 902	0				Potentially regulatory	0.00041425	5	10725225	G	C		Intronic	3	DAP	NM_004394	g.10725225G>C
5:10725431-SNV	?	G	SMARCC1, MAX, POLR2A, EP300, CHD2, TFAP2C, GTF2F1, GATA2, MXI1, JUN, STAT3, RCOR1, JUND, ZKSCAN1, FOS, JUNB, TBP, UBTF, TCF7L2, NFYB, SMC3	583, 323, 544, 345, 240, 372, 249, 500, 153, 909, 171, 262, 1000, 636, 198, 148, 141, 348, 133, 235	0				Potentially regulatory	0.000419111	5	10725431	G	A		Intronic	3	DAP	NM_004394	g.10725431G>A
5:10725465-SNV	?	C	SMARCC1, POLR2A, EP300, CHD2, JUND, FOS, JUNB, TBP, UBTF, TCF7L2, NFYB, SMC3, CTCF	583, 544, 345, 240, 1000, 636, 198, 148, 141, 348, 133, 235, 210	0				Potentially regulatory	0.000833333	5	10725465	C	T		Intronic	3	DAP	NM_004394	g.10725465C>T
5:10725466-SNV	?	G	SMARCC1, POLR2A, EP300, CHD2, JUND, FOS, JUNB, TBP, UBTF, TCF7L2, NFYB, SMC3, CTCF	583, 544, 345, 240, 1000, 636, 198, 148, 141, 348, 133, 235, 210	0				Potentially regulatory	0.00041632	5	10725466	G	A		Intronic	3	DAP	NM_004394	g.10725466G>A
5:10725559-SNV	?	G	SMARCC1, POLR2A, EP300, CHD2, UBTF, TCF7L2, NFYB, SMC3, CTCF	583, 544, 345, 240, 141, 348, 133, 235, 210	0				Potentially regulatory	0.000838926	5	10725559	G	A		Intronic	3	DAP	NM_004394	g.10725559G>A
5:10725658-SNV	?	A	POLR2A, CHD2, TCF7L2, SMC3, CTCF	544, 240, 348, 235, 210	0				Potentially regulatory	0.00379747	5	10725658	A	G		Intronic	3	DAP	NM_004394	g.10725658A>G
5:10725661-SNV	rs5745212	G	POLR2A, CHD2, TCF7L2, SMC3, CTCF	544, 240, 348, 235, 210	4				Potentially regulatory	0.0687764	5	10725661	G	A	rs5745212	Intronic	3	DAP	NM_004394	g.10725661G>A
5:10725697-SNV	?	G	POLR2A, CHD2	544, 240	0				Potentially regulatory	0.000421941	5	10725697	G	A		Intronic	3	DAP	NM_004394	g.10725697G>A
5:10725735-SNV	rs5745211	T	POLR2A, CHD2	544, 240	4				Potentially regulatory	0.0708298	5	10725735	T	A	rs5745211	Intronic	3	DAP	NM_004394	g.10725735T>A
5:10725745-SNV	rs4702727	T	POLR2A, CHD2	544, 240	4			DAP	Potentially regulatory	0.0875943	5	10725745	T	C	rs4702727	Intronic	3	DAP	NM_004394	g.10725745T>C
5:10725753-SNV	rs5745210	T	POLR2A	544	4				Potentially regulatory	0.06625	5	10725753	T	C	rs5745210	Intronic	3	DAP	NM_004394	g.10725753T>C
5:10725772-SNV	?	C	POLR2A	544	0				Potentially regulatory	0.000840336	5	10725772	C	T		Intronic	3	DAP	NM_004394	g.10725772C>T
5:10725789-SNV	?	A	POLR2A	544	0				Potentially regulatory	0.0012605	5	10725789	A	T		Intronic	3	DAP	NM_004394	g.10725789A>T
5:10725816-SNV	?	T			0					0.00041806	5	10725816	T	C		Intronic	3	DAP	NM_004394	g.10725816T>C
5:10725844-SNV	rs5745209	G			2b				Potentially regulatory	0.07125	5	10725844	G	A	rs5745209	Intronic	3	DAP	NM_004394	g.10725844G>A
5:10725918-Del	?	TTAT			0					0.000420168	5	10725918	TTAT	-		Intronic	3	DAP	NM_004394	g.10725918_10725921delTTAT
5:10725926-SNV	?	C			0					0.00167364	5	10725926	C	G		Intronic	3	DAP	NM_004394	g.10725926C>G
5:10725978-SNV	?	T			0					0.00420521	5	10725978	T	C		Intronic	3	DAP	NM_004394	g.10725978T>C
5:10726015-SNV	?	T			0					0.000834028	5	10726015	T	C		Intronic	3	DAP	NM_004394	g.10726015T>C
5:10726252-SNV	?	G			0					0.000419463	5	10726252	G	A		Intronic	3	DAP	NM_004394	g.10726252G>A
5:10726281-SNV	rs267973	T			1d	DAP		DAP	Potentially regulatory	0.389262	5	10726281	T	C	rs267973	Intronic	3	DAP	NM_004394	g.10726281T>C
5:10726300-SNV	rs62336760	C	CBX3	423	3a				Potentially regulatory	0.0670833	5	10726300	C	T	rs62336760	Intronic	3	DAP	NM_004394	g.10726300C>T
5:10726332-SNV	?	A	CBX3, TAL1, MAX, TEAD4	423, 346, 352, 377	0				Potentially regulatory	0.00502513	5	10726332	A	G		Intronic	3	DAP	NM_004394	g.10726332A>G
5:10726455-SNV	rs116352626	G	CBX3, TAL1, MAX, TEAD4	423, 346, 352, 377	4				Potentially regulatory	0.000415282	5	10726455	G	C	rs116352626	Intronic	3	DAP	NM_004394	g.10726455G>C
5:10726494-SNV	?	G	CBX3, TAL1, MAX, TEAD4	423, 346, 352, 377	0				Potentially regulatory	0.00166389	5	10726494	G	A		Intronic	3	DAP	NM_004394	g.10726494G>A
5:10726501-SNV	rs57412017	G	CBX3, TAL1, MAX, TEAD4	423, 346, 352, 377	4				Potentially regulatory	0.000415282	5	10726501	G	A	rs57412017	Intronic	3	DAP	NM_004394	g.10726501G>A
5:10726676-Ins	?	-	CBX3, MAX, TEAD4, NFATC1	423, 352, 377, 297	0				Potentially regulatory	0.00889077	5	10726676	-	CCGGCC		Intronic	3	DAP	NM_004394	g.10726675_10726676insCCGGCC
5:10726696-SNV	?	G	CBX3, MAX, NFATC1	423, 352, 297	0				Potentially regulatory	0.00042123	5	10726696	G	A		Intronic	3	DAP	NM_004394	g.10726696G>A
5:10726759-SNV	?	T	NFATC1	297	0				Potentially regulatory	0.000415973	5	10726759	T	C		Intronic	3	DAP	NM_004394	g.10726759T>C
5:10726855-SNV	rs6554593	G	NFATC1, FOS	297, 199	4				Potentially regulatory	0.07	5	10726855	G	A	rs6554593	Intronic	3	DAP	NM_004394	g.10726855G>A
5:10726885-Del	?	GTGA	NFATC1, FOS	297, 199	0				Potentially regulatory	0.0643564	5	10726885	GTGA	-		Intronic	3	DAP	NM_004394	g.10726885_10726888delGTGA
5:10726888-SNV	?	A	NFATC1, FOS	297, 199	0				Potentially regulatory	0.000412882	5	10726888	A	T		Intronic	3	DAP	NM_004394	g.10726888A>T
5:10726986-SNV	?	G	NFATC1, FOS	297, 199	0				Potentially regulatory	0.000406174	5	10726986	G	A		Intronic	3	DAP	NM_004394	g.10726986G>A
5:10727024-SNV	?	T	NFATC1, FOS	297, 199	0				Potentially regulatory	0.000411523	5	10727024	T	G		Intronic	3	DAP	NM_004394	g.10727024T>G
5:10727097-SNV	?	T	NFATC1, SPI1	297, 621	0				Potentially regulatory	0.000412541	5	10727097	T	C		Intronic	3	DAP	NM_004394	g.10727097T>C
5:10727188-SNV	?	G	NFATC1, SPI1	297, 621	0				Potentially regulatory	0.000414938	5	10727188	G	T		Intronic	3	DAP	NM_004394	g.10727188G>T
5:10727199-SNV	?	T	NFATC1, SPI1	297, 621	0				Potentially regulatory	0.000413223	5	10727199	T	C		Intronic	3	DAP	NM_004394	g.10727199T>C
5:10727219-Del	?	T	NFATC1, SPI1, BCL3, EBF1	297, 621, 148, 1000	0				Potentially regulatory	0.00041425	5	10727219	T	-		Intronic	3	DAP	NM_004394	g.10727219delT
5:10727221-SNV	rs75620746	C	NFATC1, SPI1, BCL3, EBF1	297, 621, 148, 1000	4				Potentially regulatory	0.0632754	5	10727221	C	T	rs75620746	Intronic	3	DAP	NM_004394	g.10727221C>T
5:10727296-SNV	?	G	NFATC1, BCL3, EBF1, RELA, RUNX3	297, 148, 1000, 291, 935	0				Potentially regulatory	0.000413223	5	10727296	G	C		Intronic	3	DAP	NM_004394	g.10727296G>C
5:10727310-SNV	?	T	NFATC1, BCL3, EBF1, RELA, RUNX3	297, 148, 1000, 291, 935	0				Potentially regulatory	0.000413907	5	10727310	T	C		Intronic	3	DAP	NM_004394	g.10727310T>C
5:10727386-SNV	?	G	NFATC1, BCL3, EBF1, RELA, RUNX3	297, 148, 1000, 291, 935	0				Potentially regulatory	0.00872093	5	10727386	G	A		Intronic	3	DAP	NM_004394	g.10727386G>A
5:10727455-SNV	?	C	NFATC1, BCL3, EBF1, RELA, RUNX3	297, 148, 1000, 291, 935	0				Potentially regulatory	0.000417014	5	10727455	C	T		Intronic	3	DAP	NM_004394	g.10727455C>T
5:10727516-SNV	rs72646803	G	BCL3, EBF1, RELA, RUNX3	148, 1000, 291, 935	4			DAP	Potentially regulatory	0.0866337	5	10727516	G	A	rs72646803	Intronic	3	DAP	NM_004394	g.10727516G>A
5:10727536-SNV	?	C	BCL3, EBF1, RELA	148, 1000, 291	0				Potentially regulatory	0.000411862	5	10727536	C	T		Intronic	3	DAP	NM_004394	g.10727536C>T
5:10727588-SNV	?	G	RELA	291	0				Potentially regulatory	0.000410172	5	10727588	G	A		Intronic	3	DAP	NM_004394	g.10727588G>A
5:10727639-SNV	rs267972	G	RELA	291	4	DAP		DAP	Potentially regulatory	0.388934	5	10727639	G	A	rs267972	Intronic	3	DAP	NM_004394	g.10727639G>A
5:10727641-SNV	rs77455084	C	RELA	291	4				Potentially regulatory	0.0674797	5	10727641	C	T	rs77455084	Intronic	3	DAP	NM_004394	g.10727641C>T
5:10727666-Ins	?	-	RELA	291	0				Potentially regulatory	0.000412541	5	10727666	-	G		Intronic	3	DAP	NM_004394	g.10727665_10727666insG
5:10727801-SNV	rs114700702	T			4				Potentially regulatory	0.000824402	5	10727801	T	C	rs114700702	Intronic	3	DAP	NM_004394	g.10727801T>C
5:10727998-SNV	?	C			0					0.000417711	5	10727998	C	A		Intronic	3	DAP	NM_004394	g.10727998C>A
5:10728000-SNV	?	C			0					0.000834028	5	10728000	C	T		Intronic	3	DAP	NM_004394	g.10728000C>T
5:10728044-Del	?	AG			0					0.000419815	5	10728044	AG	-		Intronic	3	DAP	NM_004394	g.10728044_10728045delAG
5:10728167-SNV	rs78995784	G			5				Potentially regulatory	0.00336134	5	10728167	G	A	rs78995784	Intronic	3	DAP	NM_004394	g.10728167G>A
5:10728181-SNV	?	T			0					0.00251467	5	10728181	T	C		Intronic	3	DAP	NM_004394	g.10728181T>C
5:10728194-Del	rs10532506	CA			5				Potentially regulatory	0.118587	5	10728194	CA	-	rs10532506	Intronic	3	DAP	NM_004394	g.10728194_10728195delCA
5:10728235-SNV	rs6897156	G			5				Potentially regulatory	0.0678752	5	10728235	G	T	rs6897156	Intronic	3	DAP	NM_004394	g.10728235G>T
5:10728274-SNV	?	C			0					0.000848176	5	10728274	C	T		Intronic	3	DAP	NM_004394	g.10728274C>T
5:10728391-Del	?	ATGTGTTT			0					0.0071912	5	10728391	ATGTGTTT	-		Intronic	3	DAP	NM_004394	g.10728391_10728398delATGTGTTT
5:10728507-SNV	?	G			0					0.000422297	5	10728507	G	T		Intronic	3	DAP	NM_004394	g.10728507G>T
5:10728529-SNV	rs16885236	A			7				Potentially regulatory	0.0692568	5	10728529	A	C	rs16885236	Intronic	3	DAP	NM_004394	g.10728529A>C
5:10728579-SNV	?	T			0					0.000420168	5	10728579	T	C		Intronic	3	DAP	NM_004394	g.10728579T>C
5:10728765-SNV	rs61539967	T			5				Potentially regulatory	0.000417711	5	10728765	T	C	rs61539967	Intronic	3	DAP	NM_004394	g.10728765T>C
5:10728853-SNV	rs56215829	A			3a				Potentially regulatory	0.0686518	5	10728853	A	C	rs56215829	Intronic	3	DAP	NM_004394	g.10728853A>C
5:10728946-SNV	rs56042117	G	JUND	172	3a				Potentially regulatory	0.0628643	5	10728946	G	C	rs56042117	Intronic	3	DAP	NM_004394	g.10728946G>C
5:10728970-SNV	?	T	JUND	172	0				Potentially regulatory	0.00041632	5	10728970	T	A		Intronic	3	DAP	NM_004394	g.10728970T>A
5:10728975-SNV	rs76465020	C	JUND	172	5				Potentially regulatory	0.0149502	5	10728975	C	T	rs76465020	Intronic	3	DAP	NM_004394	g.10728975C>T
5:10728991-SNV	rs55976501	A	JUND	172	5				Potentially regulatory	0.0672199	5	10728991	A	G	rs55976501	Intronic	3	DAP	NM_004394	g.10728991A>G
5:10729135-SNV	rs55720372	G	JUND	172	5				Potentially regulatory	0.0698066	5	10729135	G	A	rs55720372	Intronic	3	DAP	NM_004394	g.10729135G>A
5:10729174-Del	?	G			0					0.000838926	5	10729174	G	-		Intronic	3	DAP	NM_004394	g.10729174delG
5:10729175-SNV	?	T			0					0.000419463	5	10729175	T	C		Intronic	3	DAP	NM_004394	g.10729175T>C
5:10729274-SNV	?	C			0					0.000837521	5	10729274	C	G		Intronic	3	DAP	NM_004394	g.10729274C>G
5:10729348-SNV	?	G			0					0.000417014	5	10729348	G	C		Intronic	3	DAP	NM_004394	g.10729348G>C
5:10729349-SNV	rs17830967	T			5	DAP			Potentially regulatory	0.0638032	5	10729349	T	C	rs17830967	Intronic	3	DAP	NM_004394	g.10729349T>C
5:10729386-SNV	?	T			0					0.00250417	5	10729386	T	C		Intronic	3	DAP	NM_004394	g.10729386T>C
5:10729655-SNV	?	T	POLR2A	352	0				Potentially regulatory	0.000421941	5	10729655	T	A		Intronic	3	DAP	NM_004394	g.10729655T>A
5:10729757-SNV	rs3797135	G	POLR2A	352	4			DAP	Potentially regulatory	0.0874068	5	10729757	G	C	rs3797135	Intronic	3	DAP	NM_004394	g.10729757G>C
5:10729843-SNV	?	C	POLR2A	352	0				Potentially regulatory	0.000417014	5	10729843	C	T		Intronic	3	DAP	NM_004394	g.10729843C>T
5:10729903-SNV	?	T	POLR2A	352	0				Potentially regulatory	0.00457571	5	10729903	T	A		Intronic	3	DAP	NM_004394	g.10729903T>A
5:10729907-SNV	?	C	POLR2A, SPI1	352, 476	0				Potentially regulatory	0.000415282	5	10729907	C	A		Intronic	3	DAP	NM_004394	g.10729907C>A
5:10729919-SNV	?	C	POLR2A, SPI1, MYC	352, 476, 604	0				Potentially regulatory	0.00165837	5	10729919	C	T		Intronic	3	DAP	NM_004394	g.10729919C>T
5:10730283-SNV	rs55760558	G	POLR2A	352	4				Potentially regulatory	0.0684426	5	10730283	G	C	rs55760558	Intronic	3	DAP	NM_004394	g.10730283G>C
5:10730284-SNV	?	C	POLR2A	352	0				Potentially regulatory	0.00123052	5	10730284	C	G		Intronic	3	DAP	NM_004394	g.10730284C>G
5:10730293-SNV	?	G	POLR2A	352	0				Potentially regulatory	0.000410509	5	10730293	G	A		Intronic	3	DAP	NM_004394	g.10730293G>A
5:10730304-Del	?	TTTTG	POLR2A	352	0				Potentially regulatory	0.000410172	5	10730304	TTTTG	-		Intronic	3	DAP	NM_004394	g.10730304_10730308delTTTTG
5:10730396-SNV	rs113512829	G	POLR2A	352	3a				Potentially regulatory	0.000831947	5	10730396	G	A	rs113512829	Intronic	3	DAP	NM_004394	g.10730396G>A
5:10730423-SNV	?	G	POLR2A	352	0				Potentially regulatory	0.00041632	5	10730423	G	A		Intronic	3	DAP	NM_004394	g.10730423G>A
5:10730456-SNV	?	A	POLR2A	352	0				Potentially regulatory	0.00084317	5	10730456	A	G		Intronic	3	DAP	NM_004394	g.10730456A>G
5:10730515-SNV	?	G	POLR2A	352	0				Potentially regulatory	0.00380711	5	10730515	G	A		Intronic	3	DAP	NM_004394	g.10730515G>A
5:10730523-SNV	?	C	POLR2A	352	0				Potentially regulatory	0.00127551	5	10730523	C	T		Intronic	3	DAP	NM_004394	g.10730523C>T
5:10730527-SNV	?	G	POLR2A	352	0				Potentially regulatory	0.000849618	5	10730527	G	C		Intronic	3	DAP	NM_004394	g.10730527G>C
5:10730532-SNV	?	G	POLR2A	352	0				Potentially regulatory	0.000424809	5	10730532	G	A		Intronic	3	DAP	NM_004394	g.10730532G>A
5:10730552-SNV	?	G	POLR2A	352	0				Potentially regulatory	0.000853971	5	10730552	G	A		Intronic	3	DAP	NM_004394	g.10730552G>A
5:10730560-SNV	?	C	POLR2A	352	0				Potentially regulatory	0.00171527	5	10730560	C	T		Intronic	3	DAP	NM_004394	g.10730560C>T
5:10730570-SNV	?	T			0					0.00257954	5	10730570	T	C		Intronic	3	DAP	NM_004394	g.10730570T>C
5:10730585-SNV	?	A			0					0.0064711	5	10730585	A	G		Intronic	3	DAP	NM_004394	g.10730585A>G
5:10730592-SNV	?	T			0					0.0064711	5	10730592	T	C		Intronic	3	DAP	NM_004394	g.10730592T>C
5:10730593-SNV	?	T			0					0.0064711	5	10730593	T	A		Intronic	3	DAP	NM_004394	g.10730593T>A
5:10730598-SNV	?	C			0					0.0112457	5	10730598	C	G		Intronic	3	DAP	NM_004394	g.10730598C>G
5:10730618-SNV	?	A			0					0.00873362	5	10730618	A	C		Intronic	3	DAP	NM_004394	g.10730618A>C
5:10730657-SNV	rs112736784	T			0					0.0722222	5	10730657	T	C	rs112736784	Intronic	3	DAP	NM_004394	g.10730657T>C
5:10730658-Ins	?	-			0					0.0087963	5	10730658	-	G		Intronic	3	DAP	NM_004394	g.10730657_10730658insG
5:10730659-Ins	?	-			0					0.00804924	5	10730659	-	G		Intronic	3	DAP	NM_004394	g.10730658_10730659insG
5:10730660-SNV	?	G			0					0.00231267	5	10730660	G	A		Intronic	3	DAP	NM_004394	g.10730660G>A
5:10730673-SNV	?	G			0					0.016525	5	10730673	G	C		Intronic	3	DAP	NM_004394	g.10730673G>C
5:10730676-SNV	?	C			0					0.00519358	5	10730676	C	T		Intronic	3	DAP	NM_004394	g.10730676C>T
5:10730683-SNV	?	C			0					0.0286533	5	10730683	C	A		Intronic	3	DAP	NM_004394	g.10730683C>A
5:10730686-SNV	?	G			0					0.0218009	5	10730686	G	T		Intronic	3	DAP	NM_004394	g.10730686G>T
5:10730687-SNV	?	G			0					0.0113744	5	10730687	G	A		Intronic	3	DAP	NM_004394	g.10730687G>A
5:10730689-Del	?	T			0					0.00800377	5	10730689	T	-		Intronic	3	DAP	NM_004394	g.10730689delT
5:10730690-SNV	?	C			0					0.015493	5	10730690	C	G		Intronic	3	DAP	NM_004394	g.10730690C>G
5:10730691-SNV	?	A			0					0.0210872	5	10730691	A	G		Intronic	3	DAP	NM_004394	g.10730691A>G
5:10730706-SNV	rs113448450	G			7				Potentially regulatory	0.0119048	5	10730706	G	C	rs113448450	Intronic	3	DAP	NM_004394	g.10730706G>C
5:10730709-SNV	?	C			0					0.00594694	5	10730709	C	T		Intronic	3	DAP	NM_004394	g.10730709C>T
5:10730716-SNV	?	C			0					0.00919118	5	10730716	C	A		Intronic	3	DAP	NM_004394	g.10730716C>A
5:10730719-SNV	rs116359533	G			7				Potentially regulatory	0.0123063	5	10730719	G	T	rs116359533	Intronic	3	DAP	NM_004394	g.10730719G>T
5:10730723-Del	?	C			0					0.00591447	5	10730723	C	-		Intronic	3	DAP	NM_004394	g.10730723delC
5:10730755-SNV	?	T			0					0.00945095	5	10730755	T	C		Intronic	3	DAP	NM_004394	g.10730755T>C
5:10730756-SNV	?	A			0					0.00899281	5	10730756	A	G		Intronic	3	DAP	NM_004394	g.10730756A>G
5:10730757-Del	?	G			0					0.00990099	5	10730757	G	-		Intronic	3	DAP	NM_004394	g.10730757delG
5:10730772-SNV	?	C			0					0.00795053	5	10730772	C	G		Intronic	3	DAP	NM_004394	g.10730772C>G
5:10730789-Del	?	G			0					0.00839965	5	10730789	G	-		Intronic	3	DAP	NM_004394	g.10730789delG
5:10730808-SNV	?	T			0					0.00569676	5	10730808	T	C		Intronic	3	DAP	NM_004394	g.10730808T>C
5:10730819-SNV	?	A			0					0.0179051	5	10730819	A	G		Intronic	3	DAP	NM_004394	g.10730819A>G
5:10730823-SNV	?	A			0					0.00928382	5	10730823	A	G		Intronic	3	DAP	NM_004394	g.10730823A>G
5:10730828-SNV	?	G			0					0.00175901	5	10730828	G	A		Intronic	3	DAP	NM_004394	g.10730828G>A
5:10730829-SNV	?	A			0					0.000882613	5	10730829	A	T		Intronic	3	DAP	NM_004394	g.10730829A>T
5:10730848-SNV	?	C			0					0.00133215	5	10730848	C	T		Intronic	3	DAP	NM_004394	g.10730848C>T
5:10730852-SNV	?	G			0					0.000877193	5	10730852	G	A		Intronic	3	DAP	NM_004394	g.10730852G>A
5:10730853-SNV	?	G			0					0.000879507	5	10730853	G	A		Intronic	3	DAP	NM_004394	g.10730853G>A
5:10730855-SNV	?	G			0					0.0268014	5	10730855	G	A		Intronic	3	DAP	NM_004394	g.10730855G>A
5:10730856-Ins	?	-			0					0.00527241	5	10730856	-	A		Intronic	3	DAP	NM_004394	g.10730855_10730856insA
5:10730865-SNV	?	T			0					0.0210158	5	10730865	T	C		Intronic	3	DAP	NM_004394	g.10730865T>C
5:10730870-SNV	?	C			0					0.0152705	5	10730870	C	G		Intronic	3	DAP	NM_004394	g.10730870C>G
5:10730873-SNV	?	C			0					0.0209607	5	10730873	C	T		Intronic	3	DAP	NM_004394	g.10730873C>T
5:10730889-SNV	?	G			0					0.000874126	5	10730889	G	T		Intronic	3	DAP	NM_004394	g.10730889G>T
5:10730913-SNV	?	C			0					0.000433651	5	10730913	C	G		Intronic	3	DAP	NM_004394	g.10730913C>G
5:10730919-SNV	?	G			0					0.00477431	5	10730919	G	A		Intronic	3	DAP	NM_004394	g.10730919G>A
5:10730921-SNV	?	G			0					0.000868056	5	10730921	G	A		Intronic	3	DAP	NM_004394	g.10730921G>A
5:10730951-SNV	?	G			0					0.00570175	5	10730951	G	T		Intronic	3	DAP	NM_004394	g.10730951G>T
5:10730953-SNV	?	G			0					0.00567686	5	10730953	G	A		Intronic	3	DAP	NM_004394	g.10730953G>A
5:10730958-Del	?	A			0					0.0161855	5	10730958	A	-		Intronic	3	DAP	NM_004394	g.10730958delA
5:10730960-SNV	?	A			0					0.000874891	5	10730960	A	G		Intronic	3	DAP	NM_004394	g.10730960A>G
5:10730968-SNV	?	C			0					0.00955691	5	10730968	C	G		Intronic	3	DAP	NM_004394	g.10730968C>G
5:10731003-SNV	?	C			0					0.00828248	5	10731003	C	T		Intronic	3	DAP	NM_004394	g.10731003C>T
5:10731014-SNV	?	A			0					0.0122271	5	10731014	A	G		Intronic	3	DAP	NM_004394	g.10731014A>G
5:10731018-SNV	?	A			0					0.0223684	5	10731018	A	G		Intronic	3	DAP	NM_004394	g.10731018A>G
5:10731036-SNV	?	C			0					0.0177029	5	10731036	C	T		Intronic	3	DAP	NM_004394	g.10731036C>T
5:10731066-SNV	?	G			0					0.00434783	5	10731066	G	C		Intronic	3	DAP	NM_004394	g.10731066G>C
5:10731078-SNV	?	A			0					0.0557006	5	10731078	A	C		Intronic	3	DAP	NM_004394	g.10731078A>C
5:10731093-SNV	?	T			0					0.00823938	5	10731093	T	C		Intronic	3	DAP	NM_004394	g.10731093T>C
5:10731101-SNV	?	T			0					0.0190972	5	10731101	T	C		Intronic	3	DAP	NM_004394	g.10731101T>C
5:10731112-SNV	?	G			0					0.0183566	5	10731112	G	A		Intronic	3	DAP	NM_004394	g.10731112G>A
5:10731115-Del	?	G			0					0.0146147	5	10731115	G	-		Intronic	3	DAP	NM_004394	g.10731115delG
5:10731117-SNV	?	G			0					0.000439367	5	10731117	G	C		Intronic	3	DAP	NM_004394	g.10731117G>C
5:10731122-Ins	?	-			0					0.0242933	5	10731122	-	A		Intronic	3	DAP	NM_004394	g.10731121_10731122insA
5:10731125-SNV	?	C			0					0.000877963	5	10731125	C	T		Intronic	3	DAP	NM_004394	g.10731125C>T
5:10731131-SNV	?	G			0					0.0230088	5	10731131	G	C		Intronic	3	DAP	NM_004394	g.10731131G>C
5:10731134-SNV	rs388376	C			5				Potentially regulatory	0.00354296	5	10731134	C	T	rs388376	Intronic	3	DAP	NM_004394	g.10731134C>T
5:10731148-Ins	?	-			0					0.0284926	5	10731148	-	G		Intronic	3	DAP	NM_004394	g.10731147_10731148insG
5:10731148-SNV	?	G			0					0.0642077	5	10731148	G	C		Intronic	3	DAP	NM_004394	g.10731148G>C
5:10731150-Del	rs267971; ?	A			0			DAP	Potentially regulatory	0.261278	5	10731150	A	-	rs267971; ?	Intronic	3	DAP	NM_004394	g.10731150delA
5:10731166-SNV	rs422024	T			7				Potentially regulatory	0.0411335	5	10731166	T	C	rs422024	Intronic	3	DAP	NM_004394	g.10731166T>C
5:10731172-SNV	?	G			0					0.000457457	5	10731172	G	A		Intronic	3	DAP	NM_004394	g.10731172G>A
5:10731177-SNV	?	A			0					0.0160403	5	10731177	A	G		Intronic	3	DAP	NM_004394	g.10731177A>G
5:10731180-SNV	rs2918387	G			6				Potentially regulatory	0.187217	5	10731180	G	T	rs2918387	Intronic	3	DAP	NM_004394	g.10731180G>T
5:10731181-SNV	?	G			0					0.0108597	5	10731181	G	A		Intronic	3	DAP	NM_004394	g.10731181G>A
5:10731186-SNV	?	G			0					0.00136488	5	10731186	G	C		Intronic	3	DAP	NM_004394	g.10731186G>C
5:10731193-SNV	?	T			0					0.000443262	5	10731193	T	C		Intronic	3	DAP	NM_004394	g.10731193T>C
5:10731197-SNV	rs93417	G			7			DAP	Potentially regulatory	0.0670241	5	10731197	G	T	rs93417	Intronic	3	DAP	NM_004394	g.10731197G>T
5:10731213-SNV	?	G			0					0.00176056	5	10731213	G	C		Intronic	3	DAP	NM_004394	g.10731213G>C
5:10731242-SNV	?	A			0					0.00947459	5	10731242	A	G		Intronic	3	DAP	NM_004394	g.10731242A>G
5:10731245-Del	?	G			0					0.00644884	5	10731245	G	-		Intronic	3	DAP	NM_004394	g.10731245delG
5:10731277-SNV	?	T			0					0.000426621	5	10731277	T	A		Intronic	3	DAP	NM_004394	g.10731277T>A
5:10731279-SNV	?	A			0					0.0157581	5	10731279	A	G		Intronic	3	DAP	NM_004394	g.10731279A>G
5:10731306-SNV	?	C			0					0.00975403	5	10731306	C	A		Intronic	3	DAP	NM_004394	g.10731306C>A
5:10731307-SNV	?	T			0					0.0148305	5	10731307	T	G		Intronic	3	DAP	NM_004394	g.10731307T>G
5:10731311-Ins	?	-			0					0.0191164	5	10731311	-	C		Intronic	3	DAP	NM_004394	g.10731310_10731311insC
5:10731311-SNV	?	G			0					0.00594732	5	10731311	G	C		Intronic	3	DAP	NM_004394	g.10731311G>C
5:10731329-SNV	?	T			0					0.0144558	5	10731329	T	C		Intronic	3	DAP	NM_004394	g.10731329T>C
5:10731340-SNV	?	A			0					0.0229592	5	10731340	A	G		Intronic	3	DAP	NM_004394	g.10731340A>G
5:10731343-Del	rs72488706	G			5				Potentially regulatory	0.0890119	5	10731343	G	-	rs72488706	Intronic	3	DAP	NM_004394	g.10731343delG
5:10731344-SNV	?	G			0					0.0102215	5	10731344	G	A		Intronic	3	DAP	NM_004394	g.10731344G>A
5:10731359-SNV	?	G			0					0.00553663	5	10731359	G	C		Intronic	3	DAP	NM_004394	g.10731359G>C
5:10731370-SNV	?	C			0					0.00085034	5	10731370	C	A		Intronic	3	DAP	NM_004394	g.10731370C>A
5:10731391-SNV	?	C			0					0.00382979	5	10731391	C	G		Intronic	3	DAP	NM_004394	g.10731391C>G
5:10731394-SNV	rs267969	T			5				Potentially regulatory	0.0170068	5	10731394	T	C	rs267969	Intronic	3	DAP	NM_004394	g.10731394T>C
5:10731405-SNV	?	G			0					0.00381033	5	10731405	G	A		Intronic	3	DAP	NM_004394	g.10731405G>A
5:10731412-SNV	?	A			0					0.0118143	5	10731412	A	G		Intronic	3	DAP	NM_004394	g.10731412A>G
5:10731438-SNV	rs62336766	C			5				Potentially regulatory	0.0681818	5	10731438	C	A	rs62336766	Intronic	3	DAP	NM_004394	g.10731438C>A
5:10731439-SNV	?	G			0					0.000841043	5	10731439	G	A		Intronic	3	DAP	NM_004394	g.10731439G>A
5:10731553-SNV	?	G			0					0.00083682	5	10731553	G	C		Intronic	3	DAP	NM_004394	g.10731553G>C
5:10731607-SNV	?	G			0					0.000829187	5	10731607	G	A		Intronic	3	DAP	NM_004394	g.10731607G>A
5:10731662-SNV	?	G			0					0.000413565	5	10731662	G	C		Intronic	3	DAP	NM_004394	g.10731662G>C
5:10731708-SNV	rs62336767	C			5				Potentially regulatory	0.0639004	5	10731708	C	T	rs62336767	Intronic	3	DAP	NM_004394	g.10731708C>T
5:10731821-SNV	?	C			0					0.000415282	5	10731821	C	A		Intronic	3	DAP	NM_004394	g.10731821C>A
5:10731866-SNV	?	C			0					0.000420521	5	10731866	C	G		Intronic	3	DAP	NM_004394	g.10731866C>G
5:10731880-Ins	?	-			0					0.000421585	5	10731880	-	A		Intronic	3	DAP	NM_004394	g.10731879_10731880insA
5:10731916-SNV	?	C			0					0.000838223	5	10731916	C	T		Intronic	3	DAP	NM_004394	g.10731916C>T
5:10731951-SNV	?	T			0					0.000421941	5	10731951	T	C		Intronic	3	DAP	NM_004394	g.10731951T>C
5:10732008-SNV	rs364491	G			4			DAP	Potentially regulatory	0.391122	5	10732008	G	C	rs364491	Intronic	3	DAP	NM_004394	g.10732008G>C
5:10732215-SNV	?	C			0					0.000412882	5	10732215	C	T		Intronic	3	DAP	NM_004394	g.10732215C>T
5:10732229-SNV	?	T			0					0.0008285	5	10732229	T	G		Intronic	3	DAP	NM_004394	g.10732229T>G
5:10732233-SNV	rs17769094	A			4	DAP			Potentially regulatory	0.0618257	5	10732233	A	G	rs17769094	Intronic	3	DAP	NM_004394	g.10732233A>G
5:10732243-SNV	?	C			0					0.000417362	5	10732243	C	T		Intronic	3	DAP	NM_004394	g.10732243C>T
5:10732289-SNV	rs413846	T			3a			DAP	Potentially regulatory	0.0492899	5	10732289	T	C	rs413846	Intronic	3	DAP	NM_004394	g.10732289T>C
5:10732313-SNV	rs76818396	C			3a				Potentially regulatory	0.01625	5	10732313	C	T	rs76818396	Intronic	3	DAP	NM_004394	g.10732313C>T
5:10732423-SNV	?	C			0					0.000419111	5	10732423	C	T		Intronic	3	DAP	NM_004394	g.10732423C>T
5:10732556-SNV	rs4701880	A			5			DAP	Potentially regulatory	0.0872818	5	10732556	A	C	rs4701880	Intronic	3	DAP	NM_004394	g.10732556A>C
5:10732625-SNV	rs393291	A			3a				Potentially regulatory	0.117869	5	10732625	A	G	rs393291	Intronic	3	DAP	NM_004394	g.10732625A>G
5:10732660-SNV	?	T			0					0.00041841	5	10732660	T	C		Intronic	3	DAP	NM_004394	g.10732660T>C
5:10732671-SNV	?	T			0					0.000419111	5	10732671	T	C		Intronic	3	DAP	NM_004394	g.10732671T>C
5:10732691-SNV	?	C			0					0.000835422	5	10732691	C	A		Intronic	3	DAP	NM_004394	g.10732691C>A
5:10732770-SNV	rs55805623	T			6				Potentially regulatory	0.0707705	5	10732770	T	C	rs55805623	Intronic	3	DAP	NM_004394	g.10732770T>C
5:10732793-SNV	?	A			0					0.00041876	5	10732793	A	T		Intronic	3	DAP	NM_004394	g.10732793A>T
5:10732833-SNV	?	T			0					0.00168067	5	10732833	T	A		Intronic	3	DAP	NM_004394	g.10732833T>A
5:10732870-SNV	rs2964792	G	GATA3	242	1f	DAP			Potentially regulatory	0.221471	5	10732870	G	A	rs2964792	Intronic	3	DAP	NM_004394	g.10732870G>A
5:10732891-SNV	rs4701882	G	GATA3	242	5			DAP	Potentially regulatory	0.0881356	5	10732891	G	C	rs4701882	Intronic	3	DAP	NM_004394	g.10732891G>C
5:10732918-SNV	?	A	GATA3, FOXA1	242, 166	0				Potentially regulatory	0.000422297	5	10732918	A	G		Intronic	3	DAP	NM_004394	g.10732918A>G
5:10732958-SNV	rs56271043	T	GATA3, FOXA1	242, 166	0				Potentially regulatory	0.0713686	5	10732958	T	C	rs56271043	Intronic	3	DAP	NM_004394	g.10732958T>C
5:10733110-SNV	rs114399173	A	GATA3, FOXA1, FOS, ATF2, RELA, RUNX3, SPI1, EBF1	242, 166, 142, 367, 666, 354, 281, 204	4				Potentially regulatory	0.00331126	5	10733110	A	G	rs114399173	Intronic	3	DAP	NM_004394	g.10733110A>G
5:10733132-SNV	?	C	GATA3, FOXA1, FOS, ATF2, RELA, RUNX3, SPI1, EBF1, BATF	242, 166, 142, 367, 666, 354, 281, 204, 175	0				Potentially regulatory	0.000410846	5	10733132	C	T		Intronic	3	DAP	NM_004394	g.10733132C>T
5:10733133-SNV	?	T	GATA3, FOXA1, FOS, ATF2, RELA, RUNX3, SPI1, EBF1, BATF	242, 166, 142, 367, 666, 354, 281, 204, 175	0				Potentially regulatory	0.000410846	5	10733133	T	C		Intronic	3	DAP	NM_004394	g.10733133T>C
5:10733134-SNV	?	G	GATA3, FOXA1, FOS, ATF2, RELA, RUNX3, SPI1, EBF1, BATF	242, 166, 142, 367, 666, 354, 281, 204, 175	0				Potentially regulatory	0.000410172	5	10733134	G	A		Intronic	3	DAP	NM_004394	g.10733134G>A
5:10733158-SNV	?	C	GATA3, FOS, ATF2, RELA, RUNX3, SPI1, EBF1, BATF, PAX5, IRF4	242, 142, 367, 666, 354, 281, 204, 175, 187, 171	0				Potentially regulatory	0.000415973	5	10733158	C	T		Intronic	3	DAP	NM_004394	g.10733158C>T
5:10733224-SNV	?	A	FOS, ATF2, RELA, RUNX3, SPI1, EBF1, BATF, PAX5, IRF4, EP300, BHLHE40	142, 367, 666, 354, 281, 204, 175, 187, 171, 167, 873	0				Potentially regulatory	0.000417014	5	10733224	A	G		Intronic	3	DAP	NM_004394	g.10733224A>G
5:10733267-SNV	?	C	FOS, ATF2, RELA, RUNX3, SPI1, EBF1, BATF, PAX5, IRF4, EP300, BHLHE40, CTCF	142, 367, 666, 354, 281, 204, 175, 187, 171, 167, 873, 186	0				Potentially regulatory	0.00126904	5	10733267	C	T		Intronic	3	DAP	NM_004394	g.10733267C>T
5:10733285-Del	?	TGTGTGTGTGTGTGTGTGTGTGTGTGTGTGTGTGTA	FOS, ATF2, RELA, RUNX3, SPI1, EBF1, BATF, PAX5, IRF4, EP300, BHLHE40, CTCF, RAD21	142, 367, 666, 354, 281, 204, 175, 187, 171, 167, 873, 186, 113	0				Potentially regulatory	0.012226	5	10733285	TGTGTGTGTGTGTGTGTGTGTGTGTGTGTGTGTGTA	-		Intronic	3	DAP	NM_004394	g.10733285_10733320delTGTGTGTGTGTGTGTGTGTGTGTGTGTGTGTGTGTA
5:10733295-Del	?	TGTGTGTGTGTGTGTGTGTGTGTGTA	FOS, ATF2, RELA, RUNX3, SPI1, EBF1, BATF, PAX5, IRF4, EP300, BHLHE40, CTCF, RAD21	142, 367, 666, 354, 281, 204, 175, 187, 171, 167, 873, 186, 113	0				Potentially regulatory	0.249155	5	10733295	TGTGTGTGTGTGTGTGTGTGTGTGTA	-		Intronic	3	DAP	NM_004394	g.10733295_10733320delTGTGTGTGTGTGTGTGTGTGTGTGTA
5:10733303-Del	?	TGTGTGTGTGTGTGTGTA	FOS, ATF2, RELA, RUNX3, SPI1, EBF1, BATF, PAX5, IRF4, EP300, BHLHE40, CTCF, RAD21	142, 367, 666, 354, 281, 204, 175, 187, 171, 167, 873, 186, 113	0				Potentially regulatory	0.429293	5	10733303	TGTGTGTGTGTGTGTGTA	-		Intronic	3	DAP	NM_004394	g.10733303_10733320delTGTGTGTGTGTGTGTGTA
5:10733304-SNV	?	G	FOS, ATF2, RELA, RUNX3, SPI1, EBF1, BATF, PAX5, IRF4, EP300, BHLHE40, CTCF, RAD21	142, 367, 666, 354, 281, 204, 175, 187, 171, 167, 873, 186, 113	0				Potentially regulatory	0.00168634	5	10733304	G	A		Intronic	3	DAP	NM_004394	g.10733304G>A
5:10733305-Del	?	TGTGTGTGTGTGTGTA	FOS, ATF2, RELA, RUNX3, SPI1, EBF1, BATF, PAX5, IRF4, EP300, BHLHE40, CTCF, RAD21	142, 367, 666, 354, 281, 204, 175, 187, 171, 167, 873, 186, 113	0				Potentially regulatory	0.441449	5	10733305	TGTGTGTGTGTGTGTA	-		Intronic	3	DAP	NM_004394	g.10733305_10733320delTGTGTGTGTGTGTGTA
5:10733306-SNV	?	G	FOS, ATF2, RELA, RUNX3, SPI1, EBF1, BATF, PAX5, IRF4, EP300, BHLHE40, CTCF, RAD21	142, 367, 666, 354, 281, 204, 175, 187, 171, 167, 873, 186, 113	0				Potentially regulatory	0.000841751	5	10733306	G	A		Intronic	3	DAP	NM_004394	g.10733306G>A
5:10733307-Del	rs56888259	TGTGTGTGTGTGTA	FOS, ATF2, RELA, RUNX3, SPI1, EBF1, BATF, PAX5, IRF4, EP300, BHLHE40, CTCF, RAD21	142, 367, 666, 354, 281, 204, 175, 187, 171, 167, 873, 186, 113	0				Potentially regulatory	0.47138	5	10733307	TGTGTGTGTGTGTA	-	rs56888259	Intronic	3	DAP	NM_004394	g.10733307_10733320delTGTGTGTGTGTGTA
5:10733309-Del	?	TGTGTGTGTGTA	FOS, ATF2, RELA, RUNX3, SPI1, EBF1, BATF, PAX5, IRF4, EP300, BHLHE40, CTCF, RAD21	142, 367, 666, 354, 281, 204, 175, 187, 171, 167, 873, 186, 113	0				Potentially regulatory	0.443555	5	10733309	TGTGTGTGTGTA	-		Intronic	3	DAP	NM_004394	g.10733309_10733320delTGTGTGTGTGTA
5:10733311-Del	?	TGTGTGTGTA	FOS, ATF2, RELA, RUNX3, SPI1, EBF1, BATF, PAX5, IRF4, EP300, BHLHE40, CTCF, RAD21	142, 367, 666, 354, 281, 204, 175, 187, 171, 167, 873, 186, 113	0				Potentially regulatory	0.400757	5	10733311	TGTGTGTGTA	-		Intronic	3	DAP	NM_004394	g.10733311_10733320delTGTGTGTGTA
5:10733313-Del	?	TGTGTGTA	FOS, ATF2, RELA, RUNX3, SPI1, EBF1, BATF, PAX5, IRF4, EP300, BHLHE40, CTCF, RAD21	142, 367, 666, 354, 281, 204, 175, 187, 171, 167, 873, 186, 113	0				Potentially regulatory	0.390336	5	10733313	TGTGTGTA	-		Intronic	3	DAP	NM_004394	g.10733313_10733320delTGTGTGTA
5:10733315-Del	?	TGTGTA	FOS, ATF2, RELA, RUNX3, SPI1, EBF1, BATF, PAX5, IRF4, EP300, BHLHE40, CTCF, RAD21	142, 367, 666, 354, 281, 204, 175, 187, 171, 167, 873, 186, 113	0				Potentially regulatory	0.388655	5	10733315	TGTGTA	-		Intronic	3	DAP	NM_004394	g.10733315_10733320delTGTGTA
5:10733317-Del	rs71862211	TGTA	FOS, ATF2, RELA, RUNX3, SPI1, EBF1, BATF, PAX5, IRF4, EP300, BHLHE40, CTCF, RAD21	142, 367, 666, 354, 281, 204, 175, 187, 171, 167, 873, 186, 113	0				Potentially regulatory	0.406723	5	10733317	TGTA	-	rs71862211	Intronic	3	DAP	NM_004394	g.10733317_10733320delTGTA
5:10733319-Del	?	TA	FOS, ATF2, RELA, RUNX3, SPI1, EBF1, BATF, PAX5, IRF4, EP300, BHLHE40, CTCF, RAD21	142, 367, 666, 354, 281, 204, 175, 187, 171, 167, 873, 186, 113	0				Potentially regulatory	0.42725	5	10733319	TA	-		Intronic	3	DAP	NM_004394	g.10733319_10733320delTA
5:10733609-SNV	?	C			0					0.000421585	5	10733609	C	T		Intronic	3	DAP	NM_004394	g.10733609C>T
5:10733746-Del	?	GATA	FOXA1	386	0				Potentially regulatory	0.00042123	5	10733746	GATA	-		Intronic	3	DAP	NM_004394	g.10733746_10733749delGATA
5:10733749-SNV	rs382031	A	FOXA1	386	4			DAP	Potentially regulatory	0.0489451	5	10733749	A	G	rs382031	Intronic	3	DAP	NM_004394	g.10733749A>G
5:10733765-SNV	rs79408986	C	FOXA1, TCF7L2	386, 165	2a				Potentially regulatory	0.003367	5	10733765	C	G	rs79408986	Intronic	3	DAP	NM_004394	g.10733765C>G
5:10733776-SNV	rs60701	C	FOXA1, TCF7L2	386, 165	1a	DAP			Potentially regulatory	0.272842	5	10733776	C	T	rs60701	Intronic	3	DAP	NM_004394	g.10733776C>T
5:10733975-SNV	?	C	TCF7L2	165	0				Potentially regulatory	0.00084674	5	10733975	C	T		Intronic	3	DAP	NM_004394	g.10733975C>T
5:10733988-SNV	rs3797138	T	TCF7L2	165	4			DAP	Potentially regulatory	0.0874155	5	10733988	T	C	rs3797138	Intronic	3	DAP	NM_004394	g.10733988T>C
5:10734036-SNV	?	G	TCF7L2, IRF1	165, 271	0				Potentially regulatory	0.00042517	5	10734036	G	T		Intronic	3	DAP	NM_004394	g.10734036G>T
5:10734081-SNV	rs394407	C	TCF7L2, IRF1	165, 271	4			DAP	Potentially regulatory	0.0483871	5	10734081	C	G	rs394407	Intronic	3	DAP	NM_004394	g.10734081C>G
5:10734111-SNV	?	T	TCF7L2, IRF1, PML, POLR2A, UBTF, GATA2	165, 271, 740, 869, 183, 1000	0				Potentially regulatory	0.000423729	5	10734111	T	C		Intronic	3	DAP	NM_004394	g.10734111T>C
5:10734193-SNV	rs16885262	C	TCF7L2, IRF1, PML, POLR2A, UBTF, GATA2, MYC, TAF1, TRIM28, HMGN3, NR2F2, ARID3A, CCNT2, STAT5A, TBL1XR1, RCOR1, CBX3, JUND, ETS1, STAT2, SIRT6, ATF1, MAZ, USF1	165, 271, 740, 869, 183, 1000, 343, 168, 524, 196, 595, 291, 278, 754, 536, 928, 427, 614, 341, 150, 104, 346, 565	4				Potentially regulatory	0.0696203	5	10734193	C	T	rs16885262	Intronic	3	DAP	NM_004394	g.10734193C>T
5:10734230-SNV	?	T	TCF7L2, IRF1, PML, POLR2A, UBTF, GATA2, MYC, TAF1, TRIM28, HMGN3, NR2F2, ARID3A, CCNT2, STAT5A, TBL1XR1, RCOR1, CBX3, JUND, ETS1, STAT2, SIRT6, ATF1, MAZ, USF1, MEF2A, ZNF143, MAX, SPI1, TEAD4, E2F6, BCLAF1, HDAC2	165, 271, 740, 869, 183, 1000, 343, 168, 524, 196, 595, 291, 278, 754, 536, 928, 427, 614, 341, 150, 104, 346, 565, 173, 193, 410, 240, 164, 132, 283	0				Potentially regulatory	0.000417711	5	10734230	T	A		Intronic	3	DAP	NM_004394	g.10734230T>A
5:10734338-SNV	?	C	IRF1, PML, POLR2A, UBTF, GATA2, MYC, TAF1, TRIM28, HMGN3, NR2F2, ARID3A, CCNT2, STAT5A, TBL1XR1, RCOR1, CBX3, JUND, ETS1, STAT2, SIRT6, ATF1, MAZ, USF1, MEF2A, ZNF143, MAX, SPI1, TEAD4, E2F6, BCLAF1, HDAC2, JUN, CEBPB, SP1, EP300, TAL1, REST, STAT1, GABPA, ELF1	271, 740, 869, 183, 1000, 343, 168, 524, 196, 595, 291, 278, 754, 536, 928, 427, 614, 341, 150, 104, 346, 565, 173, 193, 410, 240, 164, 132, 283, 145, 695, 166, 412, 544	0				Potentially regulatory	0.00124792	5	10734338	C	T		Intronic	3	DAP	NM_004394	g.10734338C>T
5:10734492-Ins	?	-	IRF1, PML, POLR2A, UBTF, GATA2, MYC, TAF1, TRIM28, HMGN3, NR2F2, ARID3A, CCNT2, STAT5A, TBL1XR1, RCOR1, CBX3, JUND, ETS1, STAT2, SIRT6, MAZ, ZNF143, MAX, E2F6, BCLAF1, JUN, CEBPB, SP1, STAT1, ELF1	271, 740, 869, 183, 1000, 343, 168, 524, 196, 595, 291, 278, 754, 536, 928, 427, 614, 341, 150, 104, 565, 193, 410, 164, 132, 145, 166, 544	0				Potentially regulatory	0.000421941	5	10734492	-	A		Intronic	3	DAP	NM_004394	g.10734491_10734492insA
5:10734534-SNV	?	C	IRF1, PML, POLR2A, GATA2, MYC, TRIM28, HMGN3, NR2F2, CCNT2, TBL1XR1, CBX3, JUND, ETS1, STAT2, MAZ, MAX, E2F6, BCLAF1, JUN, SP1, STAT1	271, 740, 869, 1000, 343, 524, 196, 595, 278, 536, 427, 614, 341, 150, 565, 410, 164, 132, 145, 166	0				Potentially regulatory	0.000420875	5	10734534	C	A		Intronic	3	DAP	NM_004394	g.10734534C>A
5:10734563-SNV	?	T	PML, POLR2A, GATA2, MYC, HMGN3, CCNT2, CBX3, JUND, ETS1, MAX, BCLAF1, STAT1	740, 869, 1000, 343, 196, 278, 427, 614, 341, 410, 132, 166	0				Potentially regulatory	0.000420875	5	10734563	T	C		Intronic	3	DAP	NM_004394	g.10734563T>C
5:10734647-SNV	rs2918386	G	POLR2A, GATA2	869, 1000	1f	DAP	DAP	DAP	Potentially regulatory	0.189065	5	10734647	G	A	rs2918386	Intronic	3	DAP	NM_004394	g.10734647G>A
5:10734648-SNV	?	C	POLR2A, GATA2	869, 1000	0				Potentially regulatory	0.000417711	5	10734648	C	T		Intronic	3	DAP	NM_004394	g.10734648C>T
5:10734734-SNV	?	G			0					0.00125945	5	10734734	G	A		Intronic	3	DAP	NM_004394	g.10734734G>A
5:10734737-SNV	?	C			0					0.00042123	5	10734737	C	T		Intronic	3	DAP	NM_004394	g.10734737C>T
5:10734771-SNV	?	C			0					0.000420521	5	10734771	C	A		Intronic	3	DAP	NM_004394	g.10734771C>A
5:10734772-SNV	rs9312742	G			1f	DAP		DAP	Potentially regulatory	0.388889	5	10734772	G	A	rs9312742	Intronic	3	DAP	NM_004394	g.10734772G>A
5:10734826-SNV	rs62336770	G			5				Potentially regulatory	0.0642857	5	10734826	G	A	rs62336770	Intronic	3	DAP	NM_004394	g.10734826G>A
5:10735197-SNV	?	T	MAX, CEBPB	160, 632	0				Potentially regulatory	0.000419463	5	10735197	T	G		Intronic	3	DAP	NM_004394	g.10735197T>G
5:10735290-Ins	rs11462356	-	MAX, CEBPB	160, 632	2b				Potentially regulatory	0.00507614	5	10735290	-	G	rs11462356	Intronic	3	DAP	NM_004394	g.10735289_10735290insG
5:10735308-SNV	?	C	MAX	160	0				Potentially regulatory	0.000422654	5	10735308	C	A		Intronic	3	DAP	NM_004394	g.10735308C>A
5:10735333-SNV	?	A			0					0.000419815	5	10735333	A	G		Intronic	3	DAP	NM_004394	g.10735333A>G
5:10735367-SNV	rs267964	G			4				Potentially regulatory	0.117797	5	10735367	G	A	rs267964	Intronic	3	DAP	NM_004394	g.10735367G>A
5:10735379-SNV	rs55809554	C			4			DAP	Potentially regulatory	0.0885329	5	10735379	C	T	rs55809554	Intronic	3	DAP	NM_004394	g.10735379C>T
5:10735380-SNV	?	G			0					0.00084317	5	10735380	G	A		Intronic	3	DAP	NM_004394	g.10735380G>A
5:10735444-SNV	rs2964791	C			1d	DAP		DAP	Potentially regulatory	0.222456	5	10735444	C	T	rs2964791	Intronic	3	DAP	NM_004394	g.10735444C>T
5:10735528-SNV	?	T			0					0.000420521	5	10735528	T	C		Intronic	3	DAP	NM_004394	g.10735528T>C
5:10735671-SNV	?	G			0					0.000417014	5	10735671	G	A		Intronic	3	DAP	NM_004394	g.10735671G>A
5:10735680-SNV	?	T			0					0.00041425	5	10735680	T	C		Intronic	3	DAP	NM_004394	g.10735680T>C
5:10735689-SNV	?	A			0					0.000413907	5	10735689	A	T		Intronic	3	DAP	NM_004394	g.10735689A>T
5:10735843-SNV	?	G			0					0.000409165	5	10735843	G	A		Intronic	3	DAP	NM_004394	g.10735843G>A
5:10735853-SNV	?	A			0					0.000409165	5	10735853	A	G		Intronic	3	DAP	NM_004394	g.10735853A>G
5:10735892-SNV	?	A	NR2F2	252	0				Potentially regulatory	0.000812348	5	10735892	A	C		Intronic	3	DAP	NM_004394	g.10735892A>C
5:10735978-SNV	?	G	NR2F2, TEAD4, MYC, POLR2A	252, 254, 204, 247	0				Potentially regulatory	0.000758725	5	10735978	G	A		Intronic	3	DAP	NM_004394	g.10735978G>A
5:10735980-SNV	?	T	NR2F2, TEAD4, MYC, POLR2A	252, 254, 204, 247	0				Potentially regulatory	0.000757002	5	10735980	T	C		Intronic	3	DAP	NM_004394	g.10735980T>C
5:10736061-SNV	?	A	NR2F2, TEAD4, MYC, POLR2A, SPI1, ATF1, TCF12, RCOR1	252, 254, 204, 247, 185, 223, 199, 172	0				Potentially regulatory	0.00297841	5	10736061	A	C		Intronic	3	DAP	NM_004394	g.10736061A>C
5:10736066-SNV	rs116700972	G	NR2F2, TEAD4, MYC, POLR2A, SPI1, ATF1, TCF12, RCOR1	252, 254, 204, 247, 185, 223, 199, 172	0				Potentially regulatory	0.00298507	5	10736066	G	A	rs116700972	Intronic	3	DAP	NM_004394	g.10736066G>A
5:10736090-SNV	?	A	NR2F2, TEAD4, MYC, POLR2A, SPI1, ATF1, TCF12, RCOR1, PAX5	252, 254, 204, 247, 185, 223, 199, 172, 193	0				Potentially regulatory	0.0115585	5	10736090	A	G		Intronic	3	DAP	NM_004394	g.10736090A>G
5:10736138-SNV	?	G	NR2F2, TEAD4, MYC, POLR2A, SPI1, ATF1, TCF12, RCOR1, PAX5, CTCF	252, 254, 204, 247, 185, 223, 199, 172, 193, 413	0				Potentially regulatory	0.000373134	5	10736138	G	T		Intronic	3	DAP	NM_004394	g.10736138G>T
5:10736245-SNV	?	C	NR2F2, TEAD4, MYC, POLR2A, SPI1, ATF1, TCF12, RCOR1, PAX5, CTCF, RAD21, CTCFL	252, 254, 204, 247, 185, 223, 199, 172, 193, 413, 113, 116	0				Potentially regulatory	0.000793651	5	10736245	C	T		Intronic	3	DAP	NM_004394	g.10736245C>T
5:10736275-SNV	rs5745207	C	MYC, POLR2A, ATF1, TCF12, RCOR1, PAX5, CTCF, RAD21, CTCFL	204, 247, 223, 199, 172, 193, 413, 113, 116	4				Potentially regulatory	0.00324675	5	10736275	C	A	rs5745207	Intronic	3	DAP	NM_004394	g.10736275C>A
5:10736410-SNV	?	T	POLR2A, CTCF, RAD21, HDAC1	247, 413, 113, 174	0				Potentially regulatory	0.00125209	5	10736410	T	C		Intronic	3	DAP	NM_004394	g.10736410T>C
5:10736488-SNV	?	C	CTCF, HDAC1	413, 174	0				Potentially regulatory	0.000417711	5	10736488	C	A		Intronic	3	DAP	NM_004394	g.10736488C>A
5:10736556-SNV	?	C	CTCF, HDAC1	413, 174	0				Potentially regulatory	0.000421941	5	10736556	C	T		Intronic	3	DAP	NM_004394	g.10736556C>T
5:10736567-SNV	?	C	CTCF, HDAC1	413, 174	0				Potentially regulatory	0.0016835	5	10736567	C	G		Intronic	3	DAP	NM_004394	g.10736567C>G
5:10736569-SNV	rs1866385	T	CTCF, HDAC1	413, 174	4	DAP	DAP		Potentially regulatory	0.158957	5	10736569	T	C	rs1866385	Intronic	3	DAP	NM_004394	g.10736569T>C
5:10736580-SNV	rs267963	G	HDAC1	174	4	DAP		DAP	Potentially regulatory	0.421075	5	10736580	G	A	rs267963	Intronic	3	DAP	NM_004394	g.10736580G>A
5:10736615-SNV	?	C	HDAC1	174	0				Potentially regulatory	0.0138191	5	10736615	C	A		Intronic	3	DAP	NM_004394	g.10736615C>A
5:10736632-SNV	?	G	HDAC1	174	0				Potentially regulatory	0.000417711	5	10736632	G	A		Intronic	3	DAP	NM_004394	g.10736632G>A
5:10736673-Ins	?	-	HDAC1	174	0				Potentially regulatory	0.00041841	5	10736673	-	G		Intronic	3	DAP	NM_004394	g.10736672_10736673insG
5:10736768-SNV	?	C	HDAC1	174	0				Potentially regulatory	0.000833333	5	10736768	C	T		Intronic	3	DAP	NM_004394	g.10736768C>T
5:10736791-Del	?	TC	HDAC1	174	0				Potentially regulatory	0.000415628	5	10736791	TC	-		Intronic	3	DAP	NM_004394	g.10736791_10736792delTC
5:10736842-SNV	?	C			0					0.000417711	5	10736842	C	T		Intronic	3	DAP	NM_004394	g.10736842C>T
5:10736930-SNV	rs5745205	T			4				Potentially regulatory	0.000415628	5	10736930	T	C	rs5745205	Intronic	3	DAP	NM_004394	g.10736930T>C
5:10736935-SNV	?	G			0					0.00041632	5	10736935	G	C		Intronic	3	DAP	NM_004394	g.10736935G>C
5:10737124-SNV	?	G			0					0.000417362	5	10737124	G	C		Intronic	3	DAP	NM_004394	g.10737124G>C
5:10737186-SNV	?	G			0					0.0116764	5	10737186	G	A		Intronic	3	DAP	NM_004394	g.10737186G>A
5:10737232-SNV	?	C			0					0.000845309	5	10737232	C	T		Intronic	3	DAP	NM_004394	g.10737232C>T
5:10737259-SNV	?	G			0					0.00677392	5	10737259	G	C		Intronic	3	DAP	NM_004394	g.10737259G>C
5:10737273-Del	?	AT			0					0.00084246	5	10737273	AT	-		Intronic	3	DAP	NM_004394	g.10737273_10737274delAT
5:10737274-SNV	?	T			0					0.00126263	5	10737274	T	C		Intronic	3	DAP	NM_004394	g.10737274T>C
5:10737275-SNV	?	A			0					0.00379107	5	10737275	A	G		Intronic	3	DAP	NM_004394	g.10737275A>G
5:10737280-SNV	?	T			0					0.003772	5	10737280	T	A		Intronic	3	DAP	NM_004394	g.10737280T>A
5:10737282-SNV	?	T			0					0.00546218	5	10737282	T	C		Intronic	3	DAP	NM_004394	g.10737282T>C
5:10737305-SNV	?	T			0					0.0160067	5	10737305	T	A		Intronic	3	DAP	NM_004394	g.10737305T>A
5:10737313-SNV	?	T			0					0.00715488	5	10737313	T	C		Intronic	3	DAP	NM_004394	g.10737313T>C
5:10737329-SNV	?	T			0					0.00420875	5	10737329	T	C		Intronic	3	DAP	NM_004394	g.10737329T>C
5:10737331-Del	?	G			0					0.00967199	5	10737331	G	-		Intronic	3	DAP	NM_004394	g.10737331delG
5:10737338-SNV	?	A			0					0.00798991	5	10737338	A	G		Intronic	3	DAP	NM_004394	g.10737338A>G
5:10737346-Del	?	T			0					0.00503778	5	10737346	T	-		Intronic	3	DAP	NM_004394	g.10737346delT
5:10737350-SNV	?	C			0					0.010952	5	10737350	C	T		Intronic	3	DAP	NM_004394	g.10737350C>T
5:10737351-SNV	?	G			0					0.00336984	5	10737351	G	A		Intronic	3	DAP	NM_004394	g.10737351G>A
5:10737369-Del	?	A			0					0.00381679	5	10737369	A	-		Intronic	3	DAP	NM_004394	g.10737369delA
5:10737372-SNV	?	C			0					0.00339271	5	10737372	C	T		Intronic	3	DAP	NM_004394	g.10737372C>T
5:10737373-SNV	?	A			0					0.0072095	5	10737373	A	G		Intronic	3	DAP	NM_004394	g.10737373A>G
5:10737382-SNV	?	T			0					0.00634518	5	10737382	T	C		Intronic	3	DAP	NM_004394	g.10737382T>C
5:10737383-SNV	?	G			0					0.00253593	5	10737383	G	A		Intronic	3	DAP	NM_004394	g.10737383G>A
5:10737389-SNV	?	T			0					0.00929054	5	10737389	T	C		Intronic	3	DAP	NM_004394	g.10737389T>C
5:10737390-SNV	?	A			0					0.00422297	5	10737390	A	G		Intronic	3	DAP	NM_004394	g.10737390A>G
5:10737394-SNV	?	C			0					0.0139241	5	10737394	C	G		Intronic	3	DAP	NM_004394	g.10737394C>G
5:10737406-SNV	?	T			0					0.00590717	5	10737406	T	C		Intronic	3	DAP	NM_004394	g.10737406T>C
5:10737413-SNV	?	A			0					0.007173	5	10737413	A	G		Intronic	3	DAP	NM_004394	g.10737413A>G
5:10737414-SNV	rs267962	C			5			DAP	Potentially regulatory	0.348267	5	10737414	C	T	rs267962	Intronic	3	DAP	NM_004394	g.10737414C>T
5:10737415-SNV	?	G			0					0.00295359	5	10737415	G	A		Intronic	3	DAP	NM_004394	g.10737415G>A
5:10737436-SNV	?	C			0					0.00423729	5	10737436	C	T		Intronic	3	DAP	NM_004394	g.10737436C>T
5:10737437-SNV	?	G			0					0.00466102	5	10737437	G	A		Intronic	3	DAP	NM_004394	g.10737437G>A
5:10737445-SNV	?	A			0					0.00594228	5	10737445	A	G		Intronic	3	DAP	NM_004394	g.10737445A>G
5:10737457-SNV	?	C			0					0.00682012	5	10737457	C	A		Intronic	3	DAP	NM_004394	g.10737457C>A
5:10737468-Del	?	C			0					0.0619694	5	10737468	C	-		Intronic	3	DAP	NM_004394	g.10737468delC
5:10737474-SNV	?	C			0					0.188245	5	10737474	C	A		Intronic	3	DAP	NM_004394	g.10737474C>A
5:10737480-SNV	?	C			0					0.0552251	5	10737480	C	A		Intronic	3	DAP	NM_004394	g.10737480C>A
5:10737482-SNV	?	A			0					0.00339271	5	10737482	A	C		Intronic	3	DAP	NM_004394	g.10737482A>C
5:10737485-SNV	?	C			0					0.0046729	5	10737485	C	A		Intronic	3	DAP	NM_004394	g.10737485C>A
5:10737497-SNV	?	C			0					0.00169635	5	10737497	C	A		Intronic	3	DAP	NM_004394	g.10737497C>A
5:10737498-Del	?	A			0					0.00127119	5	10737498	A	AA		Intronic	3	DAP	NM_004394	g.10737498delinsAA
5:10737533-Del	?	G			0					0.000420521	5	10737533	G	-		Intronic	3	DAP	NM_004394	g.10737533delG
5:10737667-SNV	?	C			0					0.00042123	5	10737667	C	T		Intronic	3	DAP	NM_004394	g.10737667C>T
5:10737728-SNV	rs267960	T			5				Potentially regulatory	0.0490279	5	10737728	T	G	rs267960	Intronic	3	DAP	NM_004394	g.10737728T>G
5:10737747-SNV	?	C			0					0.000423012	5	10737747	C	T		Intronic	3	DAP	NM_004394	g.10737747C>T
5:10737802-SNV	rs267959	A			5	DAP		DAP	Potentially regulatory	0.34039	5	10737802	A	G	rs267959	Intronic	3	DAP	NM_004394	g.10737802A>G
5:10737880-SNV	?	C			0					0.000420521	5	10737880	C	T		Intronic	3	DAP	NM_004394	g.10737880C>T
5:10737923-SNV	rs5745200	A			6				Potentially regulatory	0.0650714	5	10737923	A	T	rs5745200	Intronic	3	DAP	NM_004394	g.10737923A>T
5:10737924-SNV	rs2964790	A			6			DAP	Potentially regulatory	0.223762	5	10737924	A	G	rs2964790	Intronic	3	DAP	NM_004394	g.10737924A>G
5:10737944-SNV	?	G			0					0.000419463	5	10737944	G	A		Intronic	3	DAP	NM_004394	g.10737944G>A
5:10737997-SNV	rs267958	A			6			DAP	Potentially regulatory	0.340017	5	10737997	A	G	rs267958	Intronic	3	DAP	NM_004394	g.10737997A>G
5:10738065-SNV	?	A			0					0.000414938	5	10738065	A	C		Intronic	3	DAP	NM_004394	g.10738065A>C
5:10738429-SNV	?	T			0					0.000417711	5	10738429	T	C		Intronic	3	DAP	NM_004394	g.10738429T>C
5:10738444-SNV	rs267957	T			5	DAP			Potentially regulatory	0.116124	5	10738444	T	C	rs267957	Intronic	3	DAP	NM_004394	g.10738444T>C
5:10738533-SNV	rs2964789	C			1f	DAP		DAP	Potentially regulatory	0.262385	5	10738533	C	T	rs2964789	Intronic	3	DAP	NM_004394	g.10738533C>T
5:10738538-SNV	?	A			0					0.00041841	5	10738538	A	G		Intronic	3	DAP	NM_004394	g.10738538A>G
5:10738544-SNV	rs112913152	T			5				Potentially regulatory	0.000838926	5	10738544	T	C	rs112913152	Intronic	3	DAP	NM_004394	g.10738544T>C
5:10738608-SNV	rs267956	C			5				Potentially regulatory	0.049958	5	10738608	C	T	rs267956	Intronic	3	DAP	NM_004394	g.10738608C>T
5:10738748-SNV	?	G			0					0.000424088	5	10738748	G	A		Intronic	3	DAP	NM_004394	g.10738748G>A
5:10738854-SNV	?	G			0					0.000422654	5	10738854	G	C		Intronic	3	DAP	NM_004394	g.10738854G>C
5:10738938-SNV	rs17831254	C			3a				Potentially regulatory	0.0646115	5	10738938	C	T	rs17831254	Intronic	3	DAP	NM_004394	g.10738938C>T
5:10738977-SNV	?	T			0					0.00084246	5	10738977	T	C		Intronic	3	DAP	NM_004394	g.10738977T>C
5:10739011-SNV	?	C			0					0.000419815	5	10739011	C	T		Intronic	3	DAP	NM_004394	g.10739011C>T
5:10739085-SNV	?	A			0					0.00337268	5	10739085	A	T		Intronic	3	DAP	NM_004394	g.10739085A>T
5:10739097-SNV	?	A			0					0.00548523	5	10739097	A	G		Intronic	3	DAP	NM_004394	g.10739097A>G
5:10739108-SNV	?	A			0					0.00294365	5	10739108	A	T		Intronic	3	DAP	NM_004394	g.10739108A>T
5:10739118-SNV	?	T			0					0.00251678	5	10739118	T	G		Intronic	3	DAP	NM_004394	g.10739118T>G
5:10739125-SNV	?	T			0					0.0020938	5	10739125	T	C		Intronic	3	DAP	NM_004394	g.10739125T>C
5:10739130-SNV	?	C			0					0.003772	5	10739130	C	T		Intronic	3	DAP	NM_004394	g.10739130C>T
5:10739132-SNV	?	C			0					0.00629195	5	10739132	C	G		Intronic	3	DAP	NM_004394	g.10739132C>G
5:10739139-SNV	?	T			0					0.00627615	5	10739139	T	C		Intronic	3	DAP	NM_004394	g.10739139T>C
5:10739145-SNV	?	A			0					0.00880872	5	10739145	A	T		Intronic	3	DAP	NM_004394	g.10739145A>T
5:10739159-Del	?	A			0					0.00548986	5	10739159	A	-		Intronic	3	DAP	NM_004394	g.10739159delA
5:10739171-SNV	?	G			0					0.00589226	5	10739171	G	A		Intronic	3	DAP	NM_004394	g.10739171G>A
5:10739172-SNV	?	A			0					0.0159933	5	10739172	A	G		Intronic	3	DAP	NM_004394	g.10739172A>G
5:10739173-SNV	?	A			0					0.0159933	5	10739173	A	G		Intronic	3	DAP	NM_004394	g.10739173A>G
5:10739174-SNV	?	C			0					0.00252313	5	10739174	C	T		Intronic	3	DAP	NM_004394	g.10739174C>T
5:10739183-SNV	?	A			0					0.00927487	5	10739183	A	G		Intronic	3	DAP	NM_004394	g.10739183A>G
5:10739185-SNV	?	G			0					0.000423012	5	10739185	G	T		Intronic	3	DAP	NM_004394	g.10739185G>T
5:10739186-SNV	?	T			0					0.0092827	5	10739186	T	C		Intronic	3	DAP	NM_004394	g.10739186T>C
5:10739194-SNV	?	G			0					0.0165114	5	10739194	G	A		Intronic	3	DAP	NM_004394	g.10739194G>A
5:10739203-SNV	?	G			0					0.0341588	5	10739203	G	A		Intronic	3	DAP	NM_004394	g.10739203G>A
5:10739220-SNV	?	A			0					0.00600858	5	10739220	A	G		Intronic	3	DAP	NM_004394	g.10739220A>G
5:10739227-SNV	?	T			0					0.00300946	5	10739227	T	C		Intronic	3	DAP	NM_004394	g.10739227T>C
5:10739229-SNV	?	G			0					0.00774527	5	10739229	G	A		Intronic	3	DAP	NM_004394	g.10739229G>A
5:10739238-SNV	?	T			0					0.0260417	5	10739238	T	C		Intronic	3	DAP	NM_004394	g.10739238T>C
5:10739239-SNV	?	G			0					0.0160312	5	10739239	G	A		Intronic	3	DAP	NM_004394	g.10739239G>A
5:10739245-SNV	?	T			0					0.0273438	5	10739245	T	C		Intronic	3	DAP	NM_004394	g.10739245T>C
5:10739246-SNV	?	G			0					0.0155844	5	10739246	G	A		Intronic	3	DAP	NM_004394	g.10739246G>A
5:10739250-SNV	?	C			0					0.0361813	5	10739250	C	G		Intronic	3	DAP	NM_004394	g.10739250C>G
5:10739257-SNV	?	A			0					0.0398424	5	10739257	A	T		Intronic	3	DAP	NM_004394	g.10739257A>T
5:10739262-SNV	?	C			0					0.0128319	5	10739262	C	T		Intronic	3	DAP	NM_004394	g.10739262C>T
5:10739263-SNV	?	G			0					0.0119258	5	10739263	G	A		Intronic	3	DAP	NM_004394	g.10739263G>A
5:10739268-SNV	?	C			0					0.0106952	5	10739268	C	T		Intronic	3	DAP	NM_004394	g.10739268C>T
5:10739269-SNV	?	G			0					0.0102404	5	10739269	G	A		Intronic	3	DAP	NM_004394	g.10739269G>A
5:10739271-SNV	?	A			0					0.0204809	5	10739271	A	G		Intronic	3	DAP	NM_004394	g.10739271A>G
5:10739273-SNV	?	T			0					0.028597	5	10739273	T	C		Intronic	3	DAP	NM_004394	g.10739273T>C
5:10739280-SNV	?	T			0					0.0316682	5	10739280	T	C		Intronic	3	DAP	NM_004394	g.10739280T>C
5:10739289-Del	?	G			0					0.0172257	5	10739289	G	-		Intronic	3	DAP	NM_004394	g.10739289delG
5:10739292-SNV	?	T			0					0.0178408	5	10739292	T	C		Intronic	3	DAP	NM_004394	g.10739292T>C
5:10739293-SNV	?	G			0					0.00958904	5	10739293	G	A		Intronic	3	DAP	NM_004394	g.10739293G>A
5:10739301-SNV	?	A			0					0.0203704	5	10739301	A	G		Intronic	3	DAP	NM_004394	g.10739301A>G
5:10739306-Del	?	T			0					0.020056	5	10739306	T	-		Intronic	3	DAP	NM_004394	g.10739306delT
5:10739307-Del	?	C			0					0.0182073	5	10739307	C	-		Intronic	3	DAP	NM_004394	g.10739307delC
5:10739308-Del	?	TG			0					0.0150376	5	10739308	TG	-		Intronic	3	DAP	NM_004394	g.10739308_10739309delTG
5:10739308-SNV	?	T			0					0.00990566	5	10739308	T	C		Intronic	3	DAP	NM_004394	g.10739308T>C
5:10739309-Del	?	GAATCA			0					0.0131827	5	10739309	GAATCA	-		Intronic	3	DAP	NM_004394	g.10739309_10739314delGAATCA
5:10739310-SNV	?	A			0					0.0171756	5	10739310	A	T		Intronic	3	DAP	NM_004394	g.10739310A>T
5:10739311-SNV	?	A			0					0.0171756	5	10739311	A	C		Intronic	3	DAP	NM_004394	g.10739311A>C
5:10739312-SNV	?	T			0					0.0145773	5	10739312	T	A		Intronic	3	DAP	NM_004394	g.10739312T>A
5:10739313-SNV	?	C			0					0.0218905	5	10739313	C	A		Intronic	3	DAP	NM_004394	g.10739313C>A
5:10739333-Del	?	AAAAAAG			0					0.0674107	5	10739333	AAAAAAG	-		Intronic	3	DAP	NM_004394	g.10739333_10739339delAAAAAAG
5:10739334-Del	?	AAAAAG			0					0.0734639	5	10739334	AAAAAG	-		Intronic	3	DAP	NM_004394	g.10739334_10739339delAAAAAG
5:10739335-SNV	?	A			0					0.0158172	5	10739335	A	G		Intronic	3	DAP	NM_004394	g.10739335A>G
5:10739337-Del	?	AAG			0					0.184773	5	10739337	AAG	-		Intronic	3	DAP	NM_004394	g.10739337_10739339delAAG
5:10739338-Del	?	AG			0					0.21612	5	10739338	AG	-		Intronic	3	DAP	NM_004394	g.10739338_10739339delAG
5:10739343-Del	?	GAAAG			0					0.0527463	5	10739343	GAAAG	-		Intronic	3	DAP	NM_004394	g.10739343_10739347delGAAAG
5:10739343-SNV	?	G			0					0.0640802	5	10739343	G	A		Intronic	3	DAP	NM_004394	g.10739343G>A
5:10739347-SNV	?	G			0					0.0207612	5	10739347	G	A		Intronic	3	DAP	NM_004394	g.10739347G>A
5:10739348-Del	?	AAAT			0					0.0186147	5	10739348	AAAT	-		Intronic	3	DAP	NM_004394	g.10739348_10739351delAAAT
5:10739384-SNV	?	A			0					0.000851789	5	10739384	A	G		Intronic	3	DAP	NM_004394	g.10739384A>G
5:10739400-SNV	?	G			0					0.000426985	5	10739400	G	T		Intronic	3	DAP	NM_004394	g.10739400G>T
5:10739424-SNV	?	T			0					0.000426621	5	10739424	T	C		Intronic	3	DAP	NM_004394	g.10739424T>C
5:10739484-Del	?	A			0					0.255745	5	10739484	A	-		Intronic	3	DAP	NM_004394	g.10739484delA
5:10739537-SNV	?	G			0					0.00169062	5	10739537	G	A		Intronic	3	DAP	NM_004394	g.10739537G>A
5:10739687-SNV	rs116347934	C			4				Potentially regulatory	0.000419111	5	10739687	C	T	rs116347934	Intronic	3	DAP	NM_004394	g.10739687C>T
5:10739707-SNV	?	C			0					0.000417711	5	10739707	C	T		Intronic	3	DAP	NM_004394	g.10739707C>T
5:10739747-SNV	?	T			0					0.0328559	5	10739747	T	A		Intronic	3	DAP	NM_004394	g.10739747T>A
5:10739899-SNV	?	T			0					0.00126263	5	10739899	T	A		Intronic	3	DAP	NM_004394	g.10739899T>A
5:10739930-Del	?	CACG			0					0.191534	5	10739930	CACG	-		Intronic	3	DAP	NM_004394	g.10739930_10739933delCACG
5:10739932-SNV	?	C			0					0.000838223	5	10739932	C	T		Intronic	3	DAP	NM_004394	g.10739932C>T
5:10739933-SNV	rs114235474	G			0					0.003772	5	10739933	G	A	rs114235474	Intronic	3	DAP	NM_004394	g.10739933G>A
5:10739936-SNV	?	T			0					0.000417711	5	10739936	T	C		Intronic	3	DAP	NM_004394	g.10739936T>C
5:10739979-SNV	?	A			0					0.000420875	5	10739979	A	G		Intronic	3	DAP	NM_004394	g.10739979A>G
5:10739980-SNV	?	A			0					0.000420521	5	10739980	A	G		Intronic	3	DAP	NM_004394	g.10739980A>G
5:10740004-SNV	?	G			0					0.000422654	5	10740004	G	A		Intronic	3	DAP	NM_004394	g.10740004G>A
5:10740055-SNV	?	A			0					0.000423012	5	10740055	A	G		Intronic	3	DAP	NM_004394	g.10740055A>G
5:10740167-SNV	?	C			0					0.0118443	5	10740167	C	T		Intronic	3	DAP	NM_004394	g.10740167C>T
5:10740218-SNV	?	C			0					0.000421585	5	10740218	C	T		Intronic	3	DAP	NM_004394	g.10740218C>T
5:10740386-SNV	?	A	SETDB1	346	0				Potentially regulatory	0.00167926	5	10740386	A	G		Intronic	3	DAP	NM_004394	g.10740386A>G
5:10740422-SNV	rs1080440	A	SETDB1	346	5			DAP	Potentially regulatory	0.288171	5	10740422	A	G	rs1080440	Intronic	3	DAP	NM_004394	g.10740422A>G
5:10740525-SNV	?	C	SETDB1	346	0				Potentially regulatory	0.00169062	5	10740525	C	T		Intronic	3	DAP	NM_004394	g.10740525C>T
5:10740624-SNV	rs267954	A	SETDB1, ZNF143, KAP1, CBX3	346, 499, 988, 1000	5			DAP	Potentially regulatory	0.339933	5	10740624	A	T	rs267954	Intronic	3	DAP	NM_004394	g.10740624A>T
5:10740646-SNV	?	T	SETDB1, ZNF143, KAP1, CBX3	346, 499, 988, 1000	0				Potentially regulatory	0.000423012	5	10740646	T	C		Intronic	3	DAP	NM_004394	g.10740646T>C
5:10740654-Del	?	G	SETDB1, ZNF143, KAP1, CBX3	346, 499, 988, 1000	0				Potentially regulatory	0.000845309	5	10740654	G	-		Intronic	3	DAP	NM_004394	g.10740654delG
5:10740747-SNV	rs1080438	G	SETDB1, ZNF143, KAP1, CBX3, TRIM28	346, 499, 988, 1000, 603	1f	DAP		DAP	Potentially regulatory	0.261623	5	10740747	G	A	rs1080438	Intronic	3	DAP	NM_004394	g.10740747G>A
5:10740933-SNV	?	G	SETDB1, KAP1	346, 988	0				Potentially regulatory	0.00085034	5	10740933	G	A		Intronic	3	DAP	NM_004394	g.10740933G>A
5:10740942-SNV	rs75918090	A	SETDB1, KAP1	346, 988	5				Potentially regulatory	0.000424088	5	10740942	A	T	rs75918090	Intronic	3	DAP	NM_004394	g.10740942A>T
5:10741007-SNV	?	A	SETDB1	346	0				Potentially regulatory	0.00126476	5	10741007	A	G		Intronic	3	DAP	NM_004394	g.10741007A>G
5:10741125-Del	?	AT			0					0.000413907	5	10741125	AT	-		Intronic	3	DAP	NM_004394	g.10741125_10741126delAT
5:10741173-SNV	rs2918413	T			1f	DAP		DAP	Potentially regulatory	0.222967	5	10741173	T	C	rs2918413	Intronic	3	DAP	NM_004394	g.10741173T>C
5:10741193-SNV	rs2964787	T			3a			DAP	Potentially regulatory	0.293451	5	10741193	T	C	rs2964787	Intronic	3	DAP	NM_004394	g.10741193T>C
5:10741196-SNV	?	T			0					0.0012605	5	10741196	T	C		Intronic	3	DAP	NM_004394	g.10741196T>C
5:10741219-SNV	?	A			0					0.00167364	5	10741219	A	T		Intronic	3	DAP	NM_004394	g.10741219A>T
5:10741233-SNV	?	T			0					0.00291424	5	10741233	T	C		Intronic	3	DAP	NM_004394	g.10741233T>C
5:10741242-SNV	?	T			0					0.00166251	5	10741242	T	C		Intronic	3	DAP	NM_004394	g.10741242T>C
5:10741251-SNV	?	T			0					0.00124792	5	10741251	T	C		Intronic	3	DAP	NM_004394	g.10741251T>C
5:10741254-SNV	?	A			0					0.00457952	5	10741254	A	G		Intronic	3	DAP	NM_004394	g.10741254A>G
5:10741278-SNV	?	T			0					0.00293378	5	10741278	T	C		Intronic	3	DAP	NM_004394	g.10741278T>C
5:10741279-SNV	?	G			0					0.00419463	5	10741279	G	A		Intronic	3	DAP	NM_004394	g.10741279G>A
5:10741283-SNV	?	T			0					0.00041876	5	10741283	T	C		Intronic	3	DAP	NM_004394	g.10741283T>C
5:10741318-SNV	?	T			0					0.00630252	5	10741318	T	A		Intronic	3	DAP	NM_004394	g.10741318T>A
5:10741323-SNV	?	A			0					0.00756303	5	10741323	A	G		Intronic	3	DAP	NM_004394	g.10741323A>G
5:10741325-SNV	?	C			0					0.00463353	5	10741325	C	T		Intronic	3	DAP	NM_004394	g.10741325C>T
5:10741334-SNV	?	G			0					0.00378151	5	10741334	G	T		Intronic	3	DAP	NM_004394	g.10741334G>T
5:10741335-SNV	?	T			0					0.00629195	5	10741335	T	C		Intronic	3	DAP	NM_004394	g.10741335T>C
5:10741338-SNV	?	A			0					0.00880134	5	10741338	A	G		Intronic	3	DAP	NM_004394	g.10741338A>G
5:10741342-SNV	?	C			0					0.0121542	5	10741342	C	G		Intronic	3	DAP	NM_004394	g.10741342C>G
5:10741345-SNV	?	G			0					0.00711297	5	10741345	G	A		Intronic	3	DAP	NM_004394	g.10741345G>A
5:10741349-SNV	?	T			0					0.0112876	5	10741349	T	C		Intronic	3	DAP	NM_004394	g.10741349T>C
5:10741353-Del	?	T			0					0.0108969	5	10741353	T	-		Intronic	3	DAP	NM_004394	g.10741353delT
5:10741357-Ins	?	-			0					0.011316	5	10741357	-	A		Intronic	3	DAP	NM_004394	g.10741356_10741357insA
5:10741359-SNV	?	C			0					0.01886	5	10741359	C	G		Intronic	3	DAP	NM_004394	g.10741359C>G
5:10741365-SNV	?	A			0					0.0146812	5	10741365	A	T		Intronic	3	DAP	NM_004394	g.10741365A>T
5:10741371-SNV	?	G			0					0.00880872	5	10741371	G	A		Intronic	3	DAP	NM_004394	g.10741371G>A
5:10741374-SNV	?	A			0					0.000419815	5	10741374	A	G		Intronic	3	DAP	NM_004394	g.10741374A>G
5:10741376-SNV	?	G			0					0.00420168	5	10741376	G	A		Intronic	3	DAP	NM_004394	g.10741376G>A
5:10741378-SNV	?	C			0					0.0130143	5	10741378	C	T		Intronic	3	DAP	NM_004394	g.10741378C>T
5:10741386-SNV	?	G			0					0.00586756	5	10741386	G	A		Intronic	3	DAP	NM_004394	g.10741386G>A
5:10741388-SNV	?	C			0					0.00209732	5	10741388	C	T		Intronic	3	DAP	NM_004394	g.10741388C>T
5:10741390-SNV	?	A			0					0.00377517	5	10741390	A	G		Intronic	3	DAP	NM_004394	g.10741390A>G
5:10741396-SNV	?	C			0					0.00503356	5	10741396	C	T		Intronic	3	DAP	NM_004394	g.10741396C>T
5:10741397-SNV	?	T			0					0.00293378	5	10741397	T	G		Intronic	3	DAP	NM_004394	g.10741397T>G
5:10741402-SNV	?	C			0					0.00627615	5	10741402	C	T		Intronic	3	DAP	NM_004394	g.10741402C>T
5:10741409-SNV	?	A			0					0.0100251	5	10741409	A	G		Intronic	3	DAP	NM_004394	g.10741409A>G
5:10741415-SNV	?	G			0					0.00334448	5	10741415	G	A		Intronic	3	DAP	NM_004394	g.10741415G>A
5:10741424-SNV	?	T			0					0.0041876	5	10741424	T	C		Intronic	3	DAP	NM_004394	g.10741424T>C
5:10741431-SNV	?	A			0					0.00419815	5	10741431	A	C		Intronic	3	DAP	NM_004394	g.10741431A>C
5:10741504-SNV	?	T			0					0.000422297	5	10741504	T	C		Intronic	3	DAP	NM_004394	g.10741504T>C
5:10741536-SNV	?	C			0					0.00127119	5	10741536	C	T		Intronic	3	DAP	NM_004394	g.10741536C>T
5:10741557-Ins	?	-			0					0.00423012	5	10741557	-	A		Intronic	3	DAP	NM_004394	g.10741556_10741557insA
5:10741558-SNV	?	G			0					0.00169205	5	10741558	G	A		Intronic	3	DAP	NM_004394	g.10741558G>A
5:10741559-SNV	?	G			0					0.00169205	5	10741559	G	A		Intronic	3	DAP	NM_004394	g.10741559G>A
5:10741565-Del	?	CAG			0					0.00506757	5	10741565	CAG	-		Intronic	3	DAP	NM_004394	g.10741565_10741567delCAG
5:10741670-SNV	?	G			0					0.000423012	5	10741670	G	C		Intronic	3	DAP	NM_004394	g.10741670G>C
5:10741761-SNV	?	G	CTCF	1000	0				Potentially regulatory	0.00042337	5	10741761	G	A		Intronic	3	DAP	NM_004394	g.10741761G>A
5:10741790-Del	?	TATT	CTCF	1000	0				Potentially regulatory	0.000423012	5	10741790	TATT	-		Intronic	3	DAP	NM_004394	g.10741790_10741793delTATT
5:10741861-SNV	?	C	CTCF, RAD21	1000, 369	0				Potentially regulatory	0.000420875	5	10741861	C	T		Intronic	3	DAP	NM_004394	g.10741861C>T
5:10742085-SNV	?	G	CTCF, RAD21	1000, 369	0				Potentially regulatory	0.000420168	5	10742085	G	A		Intronic	3	DAP	NM_004394	g.10742085G>A
5:10742092-SNV	rs2964786	C	CTCF, RAD21	1000, 369	4			DAP	Potentially regulatory	0.255882	5	10742092	C	T	rs2964786	Intronic	3	DAP	NM_004394	g.10742092C>T
5:10742128-SNV	rs2930057	T	CTCF	1000	5	DAP		DAP	Potentially regulatory	0.252517	5	10742128	T	C	rs2930057	Intronic	3	DAP	NM_004394	g.10742128T>C
5:10742223-SNV	rs74738727	C			5				Potentially regulatory	0.000419111	5	10742223	C	T	rs74738727	Intronic	3	DAP	NM_004394	g.10742223C>T
5:10742253-Del	rs77308846	TTC			5				Potentially regulatory	0.187658	5	10742253	TTC	-	rs77308846	Intronic	3	DAP	NM_004394	g.10742253_10742255delTTC
5:10742277-SNV	?	G			0					0.000422654	5	10742277	G	A		Intronic	3	DAP	NM_004394	g.10742277G>A
5:10742364-SNV	rs62336771	C			5				Potentially regulatory	0.0671141	5	10742364	C	T	rs62336771	Intronic	3	DAP	NM_004394	g.10742364C>T
5:10742401-SNV	rs2964785	C			5			DAP	Potentially regulatory	0.255706	5	10742401	C	T	rs2964785	Intronic	3	DAP	NM_004394	g.10742401C>T
5:10742407-SNV	?	C			0					0.00464135	5	10742407	C	G		Intronic	3	DAP	NM_004394	g.10742407C>G
5:10742416-SNV	?	A			0					0.00548523	5	10742416	A	G		Intronic	3	DAP	NM_004394	g.10742416A>G
5:10742423-SNV	?	A			0					0.0046492	5	10742423	A	G		Intronic	3	DAP	NM_004394	g.10742423A>G
5:10742429-SNV	?	A			0					0.00422654	5	10742429	A	G		Intronic	3	DAP	NM_004394	g.10742429A>G
5:10742442-SNV	?	C			0					0.00127119	5	10742442	C	T		Intronic	3	DAP	NM_004394	g.10742442C>T
5:10742443-SNV	?	A			0					0.00550847	5	10742443	A	G		Intronic	3	DAP	NM_004394	g.10742443A>G
5:10742454-SNV	?	A			0					0.0177515	5	10742454	A	G		Intronic	3	DAP	NM_004394	g.10742454A>G
5:10742456-SNV	?	C			0					0.00169348	5	10742456	C	G		Intronic	3	DAP	NM_004394	g.10742456C>G
5:10742464-Ins	?	-			0					0.00127334	5	10742464	-	A		Intronic	3	DAP	NM_004394	g.10742463_10742464insA
5:10742474-SNV	?	G			0					0.0105753	5	10742474	G	A		Intronic	3	DAP	NM_004394	g.10742474G>A
5:10742482-SNV	?	T			0					0.00168634	5	10742482	T	A		Intronic	3	DAP	NM_004394	g.10742482T>A
5:10742483-SNV	rs60562813	A			7				Potentially regulatory	0.0876897	5	10742483	A	T	rs60562813	Intronic	3	DAP	NM_004394	g.10742483A>T
5:10742484-SNV	?	A			0					0.00336984	5	10742484	A	C		Intronic	3	DAP	NM_004394	g.10742484A>C
5:10742498-SNV	?	A			0					0.0142857	5	10742498	A	G		Intronic	3	DAP	NM_004394	g.10742498A>G
5:10742509-SNV	?	G			0					0.00420875	5	10742509	G	C		Intronic	3	DAP	NM_004394	g.10742509G>C
5:10742510-SNV	?	G			0					0.00252951	5	10742510	G	A		Intronic	3	DAP	NM_004394	g.10742510G>A
5:10742531-SNV	?	C			0					0.00505476	5	10742531	C	T		Intronic	3	DAP	NM_004394	g.10742531C>T
5:10742540-SNV	?	G			0					0.000841751	5	10742540	G	A		Intronic	3	DAP	NM_004394	g.10742540G>A
5:10742541-SNV	rs267953	A			7			DAP	Potentially regulatory	0.39436	5	10742541	A	G	rs267953	Intronic	3	DAP	NM_004394	g.10742541A>G
5:10742554-SNV	?	A			0					0.000841751	5	10742554	A	G		Intronic	3	DAP	NM_004394	g.10742554A>G
5:10742561-SNV	?	A			0					0.00252525	5	10742561	A	C		Intronic	3	DAP	NM_004394	g.10742561A>C
5:10742564-SNV	?	G			0					0.00210261	5	10742564	G	C		Intronic	3	DAP	NM_004394	g.10742564G>C
5:10742566-SNV	?	A			0					0.00252525	5	10742566	A	G		Intronic	3	DAP	NM_004394	g.10742566A>G
5:10742569-SNV	?	A			0					0.00210615	5	10742569	A	G		Intronic	3	DAP	NM_004394	g.10742569A>G
5:10742582-SNV	?	T			0					0.00126476	5	10742582	T	C		Intronic	3	DAP	NM_004394	g.10742582T>C
5:10742587-SNV	?	T			0					0.000841751	5	10742587	T	C		Intronic	3	DAP	NM_004394	g.10742587T>C
5:10742594-SNV	?	A			0					0.00210438	5	10742594	A	G		Intronic	3	DAP	NM_004394	g.10742594A>G
5:10742596-SNV	?	A			0					0.000841751	5	10742596	A	G		Intronic	3	DAP	NM_004394	g.10742596A>G
5:10742612-SNV	?	A			0					0.0042123	5	10742612	A	C		Intronic	3	DAP	NM_004394	g.10742612A>C
5:10742624-SNV	?	A			0					0.000421941	5	10742624	A	T		Intronic	3	DAP	NM_004394	g.10742624A>T
5:10742713-SNV	?	T			0					0.00042337	5	10742713	T	C		Intronic	3	DAP	NM_004394	g.10742713T>C
5:10742747-SNV	rs6870539	C			5	DAP		DAP	Potentially regulatory	0.395359	5	10742747	C	T	rs6870539	Intronic	3	DAP	NM_004394	g.10742747C>T
5:10742840-SNV	?	T			0					0.000832639	5	10742840	T	C		Intronic	3	DAP	NM_004394	g.10742840T>C
5:10742854-SNV	?	G			0					0.000415628	5	10742854	G	A		Intronic	3	DAP	NM_004394	g.10742854G>A
5:10742970-SNV	?	C			0					0.00041425	5	10742970	C	T		Intronic	3	DAP	NM_004394	g.10742970C>T
5:10742976-SNV	?	T			0					0.000414938	5	10742976	T	C		Intronic	3	DAP	NM_004394	g.10742976T>C
5:10742979-SNV	rs62336772	C			6				Potentially regulatory	0.0642088	5	10742979	C	T	rs62336772	Intronic	3	DAP	NM_004394	g.10742979C>T
5:10742986-SNV	?	C			0					0.000413907	5	10742986	C	A		Intronic	3	DAP	NM_004394	g.10742986C>A
5:10743066-Ins	?	-			0					0.060251	5	10743066	-	CA		Intronic	3	DAP	NM_004394	g.10743065_10743066insCA
5:10743066-SNV	rs62336773	T			0					0.0643275	5	10743066	T	C	rs62336773	Intronic	3	DAP	NM_004394	g.10743066T>C
5:10743073-SNV	?	T			0					0.00501253	5	10743073	T	C		Intronic	3	DAP	NM_004394	g.10743073T>C
5:10743100-SNV	?	T			0					0.000412882	5	10743100	T	G		Intronic	3	DAP	NM_004394	g.10743100T>G
5:10743135-SNV	rs267952	G			5				Potentially regulatory	0.0484545	5	10743135	G	A	rs267952	Intronic	3	DAP	NM_004394	g.10743135G>A
5:10743185-SNV	?	G			0					0.000419111	5	10743185	G	A		Intronic	3	DAP	NM_004394	g.10743185G>A
5:10743190-Del	?	TTTG			0					0.0695725	5	10743190	TTTG	-		Intronic	3	DAP	NM_004394	g.10743190_10743193delTTTG
5:10743246-SNV	?	C			0					0.000420521	5	10743246	C	T		Intronic	3	DAP	NM_004394	g.10743246C>T
5:10743419-SNV	?	C			0					0.000408831	5	10743419	C	T		Intronic	3	DAP	NM_004394	g.10743419C>T
5:10743420-SNV	rs267951	G			1f	DAP		DAP	Potentially regulatory	0.42629	5	10743420	G	A	rs267951	Intronic	3	DAP	NM_004394	g.10743420G>A
5:10743433-SNV	rs267950	C			5				Potentially regulatory	0.0474244	5	10743433	C	T	rs267950	Intronic	3	DAP	NM_004394	g.10743433C>T
5:10743436-SNV	?	C			0					0.000408497	5	10743436	C	T		Intronic	3	DAP	NM_004394	g.10743436C>T
5:10743456-Del	?	T			0					0.00205931	5	10743456	T	-		Intronic	3	DAP	NM_004394	g.10743456delT
5:10743523-SNV	?	A			0					0.000410846	5	10743523	A	G		Intronic	3	DAP	NM_004394	g.10743523A>G
5:10743569-SNV	?	C			0					0.000413907	5	10743569	C	T		Intronic	3	DAP	NM_004394	g.10743569C>T
5:10743579-SNV	?	T			0					0.000412541	5	10743579	T	G		Intronic	3	DAP	NM_004394	g.10743579T>G
5:10743630-SNV	?	C			0					0.000413907	5	10743630	C	T		Intronic	3	DAP	NM_004394	g.10743630C>T
5:10743668-SNV	?	T			0					0.00041806	5	10743668	T	C		Intronic	3	DAP	NM_004394	g.10743668T>C
5:10743795-SNV	?	T			0					0.000420521	5	10743795	T	C		Intronic	3	DAP	NM_004394	g.10743795T>C
5:10743929-SNV	rs267949	T			3a	DAP	DAP	DAP	Potentially regulatory	0.304476	5	10743929	T	C	rs267949	Intronic	3	DAP	NM_004394	g.10743929T>C
5:10743968-SNV	?	G			0					0.000845309	5	10743968	G	T		Intronic	3	DAP	NM_004394	g.10743968G>T
5:10743974-SNV	rs76486570	C			5				Potentially regulatory	0.00126904	5	10743974	C	T	rs76486570	Intronic	3	DAP	NM_004394	g.10743974C>T
5:10744149-Del	?	T			0					0.0179028	5	10744149	T	-		Intronic	3	DAP	NM_004394	g.10744149delT
5:10744194-SNV	?	T			0					0.000423012	5	10744194	T	C		Intronic	3	DAP	NM_004394	g.10744194T>C
5:10744196-SNV	?	C			0					0.000423012	5	10744196	C	A		Intronic	3	DAP	NM_004394	g.10744196C>A
5:10744197-SNV	rs267948	C			0	DAP		DAP	Potentially regulatory	0.307953	5	10744197	C	G	rs267948	Intronic	3	DAP	NM_004394	g.10744197C>G
5:10744318-SNV	rs7720903	A			5				Potentially regulatory	0.00336984	5	10744318	A	G	rs7720903	Intronic	3	DAP	NM_004394	g.10744318A>G
5:10744378-SNV	?	C			0					0.000841751	5	10744378	C	T		Intronic	3	DAP	NM_004394	g.10744378C>T
5:10744450-SNV	rs2930058	A			1f	DAP	DAP	DAP	Potentially regulatory	0.224874	5	10744450	A	G	rs2930058	Intronic	3	DAP	NM_004394	g.10744450A>G
5:10744534-SNV	?	T			0					0.000837521	5	10744534	T	A		Intronic	3	DAP	NM_004394	g.10744534T>A
5:10744547-SNV	?	C			0					0.000419111	5	10744547	C	T		Intronic	3	DAP	NM_004394	g.10744547C>T
5:10744594-SNV	?	A			0					0.000412541	5	10744594	A	G		Intronic	3	DAP	NM_004394	g.10744594A>G
5:10744623-SNV	?	G			0					0.000414594	5	10744623	G	A		Intronic	3	DAP	NM_004394	g.10744623G>A
5:10744692-SNV	?	T			0					0.00496278	5	10744692	T	C		Intronic	3	DAP	NM_004394	g.10744692T>C
5:10744710-SNV	?	C			0					0.00041425	5	10744710	C	T		Intronic	3	DAP	NM_004394	g.10744710C>T
5:10744739-SNV	?	A			0					0.000415628	5	10744739	A	T		Intronic	3	DAP	NM_004394	g.10744739A>T
5:10744741-SNV	?	C			0					0.000415282	5	10744741	C	G		Intronic	3	DAP	NM_004394	g.10744741C>G
5:10744823-SNV	?	T			0					0.00208855	5	10744823	T	C		Intronic	3	DAP	NM_004394	g.10744823T>C
5:10744836-SNV	?	T			0					0.00166113	5	10744836	T	C		Intronic	3	DAP	NM_004394	g.10744836T>C
5:10744853-SNV	rs16885280	C			7				Potentially regulatory	0.00331675	5	10744853	C	G	rs16885280	Intronic	3	DAP	NM_004394	g.10744853C>G
5:10744899-SNV	rs113724896	G			5				Potentially regulatory	0.000835422	5	10744899	G	T	rs113724896	Intronic	3	DAP	NM_004394	g.10744899G>T
5:10744956-SNV	?	G			0					0.000417014	5	10744956	G	A		Intronic	3	DAP	NM_004394	g.10744956G>A
5:10745169-SNV	rs78429421	G			5				Potentially regulatory	0.00333333	5	10745169	G	C	rs78429421	Intronic	3	DAP	NM_004394	g.10745169G>C
5:10745178-SNV	?	G			0					0.000415973	5	10745178	G	C		Intronic	3	DAP	NM_004394	g.10745178G>C
5:10745182-SNV	rs114268295	C			5				Potentially regulatory	0.000415628	5	10745182	C	T	rs114268295	Intronic	3	DAP	NM_004394	g.10745182C>T
5:10745183-SNV	?	G			0					0.00166251	5	10745183	G	A		Intronic	3	DAP	NM_004394	g.10745183G>A
5:10745189-SNV	?	A			0					0.000414938	5	10745189	A	C		Intronic	3	DAP	NM_004394	g.10745189A>C
5:10745214-SNV	?	G			0					0.000416667	5	10745214	G	C		Intronic	3	DAP	NM_004394	g.10745214G>C
5:10745278-SNV	?	G			0					0.000831947	5	10745278	G	A		Intronic	3	DAP	NM_004394	g.10745278G>A
5:10745313-SNV	rs114636062	C	FOXA1	360	4				Potentially regulatory	0.000833333	5	10745313	C	T	rs114636062	Intronic	3	DAP	NM_004394	g.10745313C>T
5:10745384-SNV	rs16885282	C	FOXA1	360	4				Potentially regulatory	0.00375313	5	10745384	C	T	rs16885282	Intronic	3	DAP	NM_004394	g.10745384C>T
5:10745419-SNV	?	C	FOXA1	360	0				Potentially regulatory	0.000827815	5	10745419	C	T		Intronic	3	DAP	NM_004394	g.10745419C>T
5:10745459-SNV	?	T	FOXA1	360	0				Potentially regulatory	0.00124069	5	10745459	T	C		Intronic	3	DAP	NM_004394	g.10745459T>C
5:10745482-SNV	rs76833921	C	FOXA1	360	4				Potentially regulatory	0.003314	5	10745482	C	T	rs76833921	Intronic	3	DAP	NM_004394	g.10745482C>T
5:10745506-SNV	rs115016288	A	FOXA1	360	3a				Potentially regulatory	0.00799663	5	10745506	A	G	rs115016288	Intronic	3	DAP	NM_004394	g.10745506A>G
5:10745556-SNV	?	C			0					0.000419463	5	10745556	C	A		Intronic	3	DAP	NM_004394	g.10745556C>A
5:10745946-SNV	rs267947	G			5				Potentially regulatory	0.0488722	5	10745946	G	A	rs267947	Intronic	3	DAP	NM_004394	g.10745946G>A
5:10746103-SNV	?	G			0					0.000421585	5	10746103	G	A		Intronic	3	DAP	NM_004394	g.10746103G>A
5:10746433-SNV	?	C	RELA	198	0				Potentially regulatory	0.00954033	5	10746433	C	A		Intronic	3	DAP	NM_004394	g.10746433C>A
5:10746434-SNV	?	G	RELA	198	0				Potentially regulatory	0.00128535	5	10746434	G	A		Intronic	3	DAP	NM_004394	g.10746434G>A
5:10746444-SNV	?	T	RELA	198	0				Potentially regulatory	0.0454156	5	10746444	T	G		Intronic	3	DAP	NM_004394	g.10746444T>G
5:10746445-Del	?; rs115959180	G	RELA	198	0				Potentially regulatory	0.0947684	5	10746445	G	-	?; rs115959180	Intronic	3	DAP	NM_004394	g.10746445delG
5:10746459-SNV	rs77965805	G	RELA	198	5				Potentially regulatory	0.0222222	5	10746459	G	T	rs77965805	Intronic	3	DAP	NM_004394	g.10746459G>T
5:10746460-SNV	?	A	RELA	198	0				Potentially regulatory	0.0102313	5	10746460	A	T		Intronic	3	DAP	NM_004394	g.10746460A>T
5:10746463-Del	?	C	RELA	198	0				Potentially regulatory	0.0214286	5	10746463	C	-		Intronic	3	DAP	NM_004394	g.10746463delC
5:10746464-Del	?	A	RELA	198	0				Potentially regulatory	0.0311665	5	10746464	A	-		Intronic	3	DAP	NM_004394	g.10746464delA
5:10746465-SNV	?	A	RELA	198	0				Potentially regulatory	0.0123675	5	10746465	A	G		Intronic	3	DAP	NM_004394	g.10746465A>G
5:10746467-Del	?	A	RELA	198	0				Potentially regulatory	0.00751547	5	10746467	A	-		Intronic	3	DAP	NM_004394	g.10746467delA
5:10746470-SNV	?	T	RELA	198	0				Potentially regulatory	0.0277778	5	10746470	T	C		Intronic	3	DAP	NM_004394	g.10746470T>C
5:10746472-SNV	?	T	RELA	198	0				Potentially regulatory	0.0172109	5	10746472	T	C		Intronic	3	DAP	NM_004394	g.10746472T>C
5:10746473-SNV	?	G	RELA	198	0				Potentially regulatory	0.0110717	5	10746473	G	A		Intronic	3	DAP	NM_004394	g.10746473G>A
5:10746474-SNV	?	T	RELA	198	0				Potentially regulatory	0.037511	5	10746474	T	C		Intronic	3	DAP	NM_004394	g.10746474T>C
5:10746477-Ins	?	-	RELA	198	0				Potentially regulatory	0.00703606	5	10746477	-	T		Intronic	3	DAP	NM_004394	g.10746476_10746477insT
5:10746480-SNV	?	T	RELA	198	0				Potentially regulatory	0.0259227	5	10746480	T	C		Intronic	3	DAP	NM_004394	g.10746480T>C
5:10746481-SNV	?	G	RELA	198	0				Potentially regulatory	0.0158311	5	10746481	G	A		Intronic	3	DAP	NM_004394	g.10746481G>A
5:10746498-SNV	?	G	RELA	198	0				Potentially regulatory	0.0140228	5	10746498	G	A		Intronic	3	DAP	NM_004394	g.10746498G>A
5:10746503-SNV	?	A	RELA	198	0				Potentially regulatory	0.0179353	5	10746503	A	G		Intronic	3	DAP	NM_004394	g.10746503A>G
5:10746504-SNV	?	T	RELA	198	0				Potentially regulatory	0.0227273	5	10746504	T	C		Intronic	3	DAP	NM_004394	g.10746504T>C
5:10746505-SNV	?	G	RELA	198	0				Potentially regulatory	0.00743007	5	10746505	G	A		Intronic	3	DAP	NM_004394	g.10746505G>A
5:10746509-SNV	?	T	RELA	198	0				Potentially regulatory	0.0065445	5	10746509	T	A		Intronic	3	DAP	NM_004394	g.10746509T>A
5:10746510-SNV	?	T	RELA	198	0				Potentially regulatory	0.0335366	5	10746510	T	C		Intronic	3	DAP	NM_004394	g.10746510T>C
5:10746511-SNV	?	G	RELA	198	0				Potentially regulatory	0.016565	5	10746511	G	A		Intronic	3	DAP	NM_004394	g.10746511G>A
5:10746517-SNV	?	A	RELA	198	0				Potentially regulatory	0.0521739	5	10746517	A	C		Intronic	3	DAP	NM_004394	g.10746517A>C
5:10746527-SNV	?	C	RELA	198	0				Potentially regulatory	0.00858369	5	10746527	C	T		Intronic	3	DAP	NM_004394	g.10746527C>T
5:10746536-SNV	?	A	RELA	198	0				Potentially regulatory	0.0119863	5	10746536	A	G		Intronic	3	DAP	NM_004394	g.10746536A>G
5:10746542-SNV	?	G	RELA	198	0				Potentially regulatory	0.0128645	5	10746542	G	A		Intronic	3	DAP	NM_004394	g.10746542G>A
5:10746546-SNV	?	G	RELA	198	0				Potentially regulatory	0.0145673	5	10746546	G	A		Intronic	3	DAP	NM_004394	g.10746546G>A
5:10746566-SNV	?	T	RELA	198	0				Potentially regulatory	0.0127877	5	10746566	T	C		Intronic	3	DAP	NM_004394	g.10746566T>C
5:10746602-SNV	?	T	RELA	198	0				Potentially regulatory	0.00717905	5	10746602	T	C		Intronic	3	DAP	NM_004394	g.10746602T>C
5:10746603-SNV	?	G	RELA	198	0				Potentially regulatory	0.00296108	5	10746603	G	A		Intronic	3	DAP	NM_004394	g.10746603G>A
5:10746604-SNV	?	A	RELA	198	0				Potentially regulatory	0.0177815	5	10746604	A	G		Intronic	3	DAP	NM_004394	g.10746604A>G
5:10746607-SNV	?	G	RELA	198	0				Potentially regulatory	0.0156118	5	10746607	G	A		Intronic	3	DAP	NM_004394	g.10746607G>A
5:10746616-SNV	?	G	RELA	198	0				Potentially regulatory	0.0219409	5	10746616	G	A		Intronic	3	DAP	NM_004394	g.10746616G>A
5:10746630-SNV	?	C	RELA	198	0				Potentially regulatory	0.00462574	5	10746630	C	T		Intronic	3	DAP	NM_004394	g.10746630C>T
5:10746631-SNV	?	G	RELA	198	0				Potentially regulatory	0.00547599	5	10746631	G	A		Intronic	3	DAP	NM_004394	g.10746631G>A
5:10746639-SNV	?	C	RELA	198	0				Potentially regulatory	0.0135021	5	10746639	C	A		Intronic	3	DAP	NM_004394	g.10746639C>A
5:10746643-SNV	rs2918412	T	RELA	198	3a			DAP	Potentially regulatory	0.227388	5	10746643	T	C	rs2918412	Intronic	3	DAP	NM_004394	g.10746643T>C
5:10746654-SNV	?	C	RELA	198	0				Potentially regulatory	0.00126904	5	10746654	C	G		Intronic	3	DAP	NM_004394	g.10746654C>G
5:10746661-SNV	?	C	RELA	198	0				Potentially regulatory	0.00464135	5	10746661	C	T		Intronic	3	DAP	NM_004394	g.10746661C>T
5:10746662-SNV	?	G	RELA	198	0				Potentially regulatory	0.00422297	5	10746662	G	A		Intronic	3	DAP	NM_004394	g.10746662G>A
5:10746663-SNV	?	C	RELA	198	0				Potentially regulatory	0.019848	5	10746663	C	A		Intronic	3	DAP	NM_004394	g.10746663C>A
5:10746666-SNV	?	C	RELA	198	0				Potentially regulatory	0.0236088	5	10746666	C	T		Intronic	3	DAP	NM_004394	g.10746666C>T
5:10746677-SNV	?	A	RELA	198	0				Potentially regulatory	0.00505476	5	10746677	A	G		Intronic	3	DAP	NM_004394	g.10746677A>G
5:10746688-SNV	?	C	RELA	198	0				Potentially regulatory	0.0029511	5	10746688	C	T		Intronic	3	DAP	NM_004394	g.10746688C>T
5:10746689-SNV	?	A	RELA	198	0				Potentially regulatory	0.00548061	5	10746689	A	G		Intronic	3	DAP	NM_004394	g.10746689A>G
5:10746693-SNV	?	C	RELA	198	0				Potentially regulatory	0.00294613	5	10746693	C	T		Intronic	3	DAP	NM_004394	g.10746693C>T
5:10746694-SNV	?	G	RELA	198	0				Potentially regulatory	0.00505476	5	10746694	G	A		Intronic	3	DAP	NM_004394	g.10746694G>A
5:10746718-SNV	?	T	RELA	198	0				Potentially regulatory	0.00672269	5	10746718	T	A		Intronic	3	DAP	NM_004394	g.10746718T>A
5:10746727-SNV	?	A	RELA	198	0				Potentially regulatory	0.00336984	5	10746727	A	C		Intronic	3	DAP	NM_004394	g.10746727A>C
5:10746732-SNV	?	G	RELA	198	0				Potentially regulatory	0.000844595	5	10746732	G	T		Intronic	3	DAP	NM_004394	g.10746732G>T
5:10746746-SNV	rs17769408	C	RELA	198	5				Potentially regulatory	0.0661889	5	10746746	C	G	rs17769408	Intronic	3	DAP	NM_004394	g.10746746C>G
5:10746793-Del	?	A	RELA	198	0				Potentially regulatory	0.000421585	5	10746793	A	-		Intronic	3	DAP	NM_004394	g.10746793delA
5:10746891-SNV	rs13185680	G	SPI1	269	4				Potentially regulatory	0.000416667	5	10746891	G	A	rs13185680	Intronic	3	DAP	NM_004394	g.10746891G>A
5:10746995-SNV	?	T	SPI1	269	0				Potentially regulatory	0.000413565	5	10746995	T	C		Intronic	3	DAP	NM_004394	g.10746995T>C
5:10747045-SNV	?	G	SPI1	269	0				Potentially regulatory	0.000829876	5	10747045	G	A		Intronic	3	DAP	NM_004394	g.10747045G>A
5:10747056-SNV	?	G	SPI1	269	0			DAP	Potentially regulatory	0.0082713	5	10747056	G	A		Intronic	3	DAP	NM_004394	g.10747056G>A
5:10747177-SNV	?	G			0					0.000417014	5	10747177	G	T		Intronic	3	DAP	NM_004394	g.10747177G>T
5:10747204-SNV	?	C			0					0.000415973	5	10747204	C	T		Intronic	3	DAP	NM_004394	g.10747204C>T
5:10747309-SNV	?	A			0					0.000412541	5	10747309	A	G		Intronic	3	DAP	NM_004394	g.10747309A>G
5:10747360-SNV	?	T			0					0.000413907	5	10747360	T	C		Intronic	3	DAP	NM_004394	g.10747360T>C
5:10747382-SNV	?	G			0					0.000414594	5	10747382	G	A		Intronic	3	DAP	NM_004394	g.10747382G>A
5:10747565-SNV	?	A			0					0.00042123	5	10747565	A	T		Intronic	3	DAP	NM_004394	g.10747565A>T
5:10747589-SNV	rs5745197	C			4				Potentially regulatory	0.0100925	5	10747589	C	G	rs5745197	Intronic	3	DAP	NM_004394	g.10747589C>G
5:10747656-SNV	?	A			0					0.000421941	5	10747656	A	C		Intronic	3	DAP	NM_004394	g.10747656A>C
5:10747671-SNV	rs5745196	C			4				Potentially regulatory	0.007173	5	10747671	C	T	rs5745196	Intronic	3	DAP	NM_004394	g.10747671C>T
5:10747689-SNV	rs267945	C			4	DAP		DAP	Potentially regulatory	0.427004	5	10747689	C	T	rs267945	Intronic	3	DAP	NM_004394	g.10747689C>T
5:10747708-SNV	?	C			0					0.00041876	5	10747708	C	T		Intronic	3	DAP	NM_004394	g.10747708C>T
5:10747926-Del	?	GCTTG			0					0.000419463	5	10747926	GCTTG	-		Intronic	3	DAP	NM_004394	g.10747926_10747930delGCTTG
5:10748029-SNV	?	C			0					0.000837521	5	10748029	C	A		Intronic	3	DAP	NM_004394	g.10748029C>A
5:10748067-SNV	?	G	SP1	148	0				Potentially regulatory	0.000419463	5	10748067	G	A		Intronic	3	DAP	NM_004394	g.10748067G>A
5:10748142-Del	rs3217459	C	SP1	148	2c				Potentially regulatory	0.0786375	5	10748142	C	-	rs3217459	Intronic	3	DAP	NM_004394	g.10748142delC
5:10748194-SNV	?	G	SP1	148	0				Potentially regulatory	0.000417362	5	10748194	G	A		Intronic	3	DAP	NM_004394	g.10748194G>A
5:10748231-SNV	rs267944	C	SP1	148	2a				Potentially regulatory	0.0487094	5	10748231	C	T	rs267944	Intronic	3	DAP	NM_004394	g.10748231C>T
5:10748305-SNV	?	T	SP1	148	0				Potentially regulatory	0.000417014	5	10748305	T	C		Coding	7	DAP	NM_004394	g.10748305T>C
5:10748414-SNV	?	T			0					0.00041806	5	10748414	T	C		Intronic	3	DAP	NM_004394	g.10748414T>C
5:10748462-SNV	rs267943	C			4				Potentially regulatory	0.0484545	5	10748462	C	T	rs267943	Intronic	3	DAP	NM_004394	g.10748462C>T
5:10748683-SNV	rs5745194	A			4				Potentially regulatory	0.0678392	5	10748683	A	G	rs5745194	Intronic	3	DAP	NM_004394	g.10748683A>G
5:10748761-Ins	?	-			0					0.000415973	5	10748761	-	T		Intronic	3	DAP	NM_004394	g.10748760_10748761insT
5:10748788-SNV	rs5745193	T			2b				Potentially regulatory	0.0033389	5	10748788	T	C	rs5745193	Intronic	3	DAP	NM_004394	g.10748788T>C
5:10748833-SNV	?	C			0					0.000834725	5	10748833	C	T		Intronic	3	DAP	NM_004394	g.10748833C>T
5:10748840-SNV	rs267942	C			4				Potentially regulatory	0.138726	5	10748840	C	T	rs267942	Intronic	3	DAP	NM_004394	g.10748840C>T
5:10748890-Ins	?	-			0					0.000417362	5	10748890	-	T		Intronic	3	DAP	NM_004394	g.10748889_10748890insT
5:10748904-SNV	?	G			0					0.000419463	5	10748904	G	A		Intronic	3	DAP	NM_004394	g.10748904G>A
5:10748971-SNV	rs5745192	C			5				Potentially regulatory	0.000422654	5	10748971	C	T	rs5745192	Intronic	3	DAP	NM_004394	g.10748971C>T
5:10748993-SNV	?	C			0					0.00167926	5	10748993	C	T		Intronic	3	DAP	NM_004394	g.10748993C>T
5:10749115-SNV	?	G			0					0.000417362	5	10749115	G	C		Intronic	3	DAP	NM_004394	g.10749115G>C
5:10749131-SNV	?	C			0					0.000419463	5	10749131	C	G		Intronic	3	DAP	NM_004394	g.10749131C>G
5:10749150-SNV	?	C			0					0.000419463	5	10749150	C	T		Intronic	3	DAP	NM_004394	g.10749150C>T
5:10749376-SNV	?	T			0					0.00041876	5	10749376	T	C		Intronic	3	DAP	NM_004394	g.10749376T>C
5:10749391-Ins	?	-			0					0.000838926	5	10749391	-	T		Intronic	3	DAP	NM_004394	g.10749390_10749391insT
5:10749506-SNV	?	C			0					0.000421941	5	10749506	C	T		Intronic	3	DAP	NM_004394	g.10749506C>T
5:10749538-SNV	?	G			0					0.00041841	5	10749538	G	C		Intronic	3	DAP	NM_004394	g.10749538G>C
5:10749561-Del	?	AT			0					0.00125945	5	10749561	AT	-		Intronic	3	DAP	NM_004394	g.10749561_10749562delAT
5:10749599-SNV	?	T			0					0.000421585	5	10749599	T	C		Intronic	3	DAP	NM_004394	g.10749599T>C
5:10749691-SNV	?	C			0					0.00294861	5	10749691	C	T		Intronic	3	DAP	NM_004394	g.10749691C>T
5:10749704-SNV	?	A			0					0.000422654	5	10749704	A	G		Intronic	3	DAP	NM_004394	g.10749704A>G
5:10749778-SNV	?	A			0					0.00041841	5	10749778	A	G		Intronic	3	DAP	NM_004394	g.10749778A>G
5:10749899-SNV	?	C			0					0.000422297	5	10749899	C	A		Intronic	3	DAP	NM_004394	g.10749899C>A
5:10750006-SNV	rs116724716	C			3a				Potentially regulatory	0.00250209	5	10750006	C	T	rs116724716	Intronic	3	DAP	NM_004394	g.10750006C>T
5:10750019-SNV	?	C			0					0.000417014	5	10750019	C	G		Intronic	3	DAP	NM_004394	g.10750019C>G
5:10750154-SNV	?	A			0					0.00041841	5	10750154	A	T		Intronic	3	DAP	NM_004394	g.10750154A>T
5:10750261-SNV	?	G			0					0.000412541	5	10750261	G	A		Intronic	3	DAP	NM_004394	g.10750261G>A
5:10750326-SNV	?	G			0					0.000413565	5	10750326	G	A		Intronic	3	DAP	NM_004394	g.10750326G>A
5:10750364-SNV	?	G			0					0.00123865	5	10750364	G	A		Intronic	3	DAP	NM_004394	g.10750364G>A
5:10750448-SNV	?	C			0					0.000420168	5	10750448	C	T		Intronic	3	DAP	NM_004394	g.10750448C>T
5:10750529-SNV	?	C			0					0.000416667	5	10750529	C	A		Intronic	3	DAP	NM_004394	g.10750529C>A
5:10750542-SNV	rs267941	G			5	DAP		DAP	Potentially regulatory	0.426717	5	10750542	G	A	rs267941	Intronic	3	DAP	NM_004394	g.10750542G>A
5:10750582-SNV	rs2918411	T			5			DAP	Potentially regulatory	0.315723	5	10750582	T	C	rs2918411	Intronic	3	DAP	NM_004394	g.10750582T>C
5:10750689-SNV	?	G			0					0.000422654	5	10750689	G	C		Intronic	3	DAP	NM_004394	g.10750689G>C
5:10750775-SNV	?	G			0					0.000422297	5	10750775	G	A		Intronic	3	DAP	NM_004394	g.10750775G>A
5:10751041-SNV	?	G	EBF1, FOXA1	685, 193	0				Potentially regulatory	0.000419815	5	10751041	G	C		Intronic	3	DAP	NM_004394	g.10751041G>C
5:10751188-SNV	?	G	FOXA1	193	0				Potentially regulatory	0.000421941	5	10751188	G	T		Intronic	3	DAP	NM_004394	g.10751188G>T
5:10751317-SNV	rs112522881	C			3a				Potentially regulatory	0.000837521	5	10751317	C	T	rs112522881	Intronic	3	DAP	NM_004394	g.10751317C>T
5:10751355-SNV	?	A			0					0.00042123	5	10751355	A	T		Intronic	3	DAP	NM_004394	g.10751355A>T
5:10751565-SNV	rs16898820	C			7				Potentially regulatory	0.157143	5	10751565	C	T	rs16898820	Intronic	3	DAP	NM_004394	g.10751565C>T
5:10751605-SNV	rs56772895	A			0					0.156434	5	10751605	A	G	rs56772895	Intronic	3	DAP	NM_004394	g.10751605A>G
5:10751652-SNV	?	C			0					0.00041841	5	10751652	C	T		Intronic	3	DAP	NM_004394	g.10751652C>T
5:10751755-SNV	?	G			0					0.00084246	5	10751755	G	T		Intronic	3	DAP	NM_004394	g.10751755G>T
5:10751761-SNV	?	G			0					0.000420875	5	10751761	G	A		Intronic	3	DAP	NM_004394	g.10751761G>A
5:10751821-SNV	?	T			0					0.000422297	5	10751821	T	C		Intronic	3	DAP	NM_004394	g.10751821T>C
5:10751847-SNV	?	A			0					0.000422297	5	10751847	A	C		Intronic	3	DAP	NM_004394	g.10751847A>C
5:10751858-SNV	rs78577356	G			6				Potentially regulatory	0.00380389	5	10751858	G	A	rs78577356	Intronic	3	DAP	NM_004394	g.10751858G>A
5:10751862-SNV	rs267940	C			6				Potentially regulatory	0.0502534	5	10751862	C	T	rs267940	Intronic	3	DAP	NM_004394	g.10751862C>T
5:10751902-SNV	?	A			0					0.000420521	5	10751902	A	G		Intronic	3	DAP	NM_004394	g.10751902A>G
5:10752003-SNV	?	T			0					0.00083612	5	10752003	T	A		Intronic	3	DAP	NM_004394	g.10752003T>A
5:10752016-SNV	rs77541893	C			5				Potentially regulatory	0.00041841	5	10752016	C	T	rs77541893	Intronic	3	DAP	NM_004394	g.10752016C>T
5:10752139-SNV	rs77155899	G			5				Potentially regulatory	0.0224007	5	10752139	G	A	rs77155899	Intronic	3	DAP	NM_004394	g.10752139G>A
5:10752140-SNV	?	T			0					0.000422297	5	10752140	T	C		Intronic	3	DAP	NM_004394	g.10752140T>C
5:10752181-SNV	rs3797143	T			5				Potentially regulatory	0.158094	5	10752181	T	C	rs3797143	Intronic	3	DAP	NM_004394	g.10752181T>C
5:10752227-SNV	?	A			0					0.000422297	5	10752227	A	G		Intronic	3	DAP	NM_004394	g.10752227A>G
5:10752237-SNV	rs115690584	A			5				Potentially regulatory	0.0160609	5	10752237	A	G	rs115690584	Intronic	3	DAP	NM_004394	g.10752237A>G
5:10752244-SNV	?	G			0					0.000422654	5	10752244	G	A		Intronic	3	DAP	NM_004394	g.10752244G>A
5:10752286-SNV	?	T			0					0.00126476	5	10752286	T	C		Intronic	3	DAP	NM_004394	g.10752286T>C
5:10752315-SNV	rs267939	C			5	DAP	DAP	DAP	Potentially regulatory	0.395693	5	10752315	C	T	rs267939	Intronic	3	DAP	NM_004394	g.10752315C>T
5:10752377-SNV	?	T			0					0.00126582	5	10752377	T	C		Intronic	3	DAP	NM_004394	g.10752377T>C
5:10752407-SNV	rs112264645	A			6				Potentially regulatory	0.000422297	5	10752407	A	C	rs112264645	Intronic	3	DAP	NM_004394	g.10752407A>C
5:10752412-Del	?	AAT			0					0.000423012	5	10752412	AAT	-		Intronic	3	DAP	NM_004394	g.10752412_10752414delAAT
5:10752486-SNV	?	T			0					0.00042517	5	10752486	T	C		Intronic	3	DAP	NM_004394	g.10752486T>C
5:10752525-SNV	?	T			0					0.00042517	5	10752525	T	C		Intronic	3	DAP	NM_004394	g.10752525T>C
5:10752622-SNV	?	C			0					0.00042337	5	10752622	C	T		Intronic	3	DAP	NM_004394	g.10752622C>T
5:10752623-SNV	?	G			0					0.00042337	5	10752623	G	A		Intronic	3	DAP	NM_004394	g.10752623G>A
5:10752675-SNV	rs113248018	T			3a				Potentially regulatory	0.000844595	5	10752675	T	C	rs113248018	Intronic	3	DAP	NM_004394	g.10752675T>C
5:10752769-SNV	?	C			0					0.000834028	5	10752769	C	T		Intronic	3	DAP	NM_004394	g.10752769C>T
5:10752777-SNV	?	T			0					0.00041632	5	10752777	T	C		Intronic	3	DAP	NM_004394	g.10752777T>C
5:10752813-SNV	?	T			0					0.000410509	5	10752813	T	C		Intronic	3	DAP	NM_004394	g.10752813T>C
5:10752837-SNV	?	G			0					0.000413223	5	10752837	G	C		Intronic	3	DAP	NM_004394	g.10752837G>C
5:10752845-SNV	?	G			0					0.000412541	5	10752845	G	A		Intronic	3	DAP	NM_004394	g.10752845G>A
5:10753064-SNV	?	T			0					0.00041841	5	10753064	T	C		Intronic	3	DAP	NM_004394	g.10753064T>C
5:10753115-SNV	?	C			0					0.000415973	5	10753115	C	T		Intronic	3	DAP	NM_004394	g.10753115C>T
5:10753119-SNV	?	G			0					0.00041632	5	10753119	G	A		Intronic	3	DAP	NM_004394	g.10753119G>A
5:10753283-SNV	rs115010458	G			4				Potentially regulatory	0.000417711	5	10753283	G	A	rs115010458	Intronic	3	DAP	NM_004394	g.10753283G>A
5:10753297-SNV	?	G			0					0.000413565	5	10753297	G	T		Intronic	3	DAP	NM_004394	g.10753297G>T
5:10753399-SNV	rs2930059	A			5	DAP	DAP	DAP	Potentially regulatory	0.374583	5	10753399	A	G	rs2930059	Intronic	3	DAP	NM_004394	g.10753399A>G
5:10753411-Del	?	C			0					0.000416667	5	10753411	C	-		Intronic	3	DAP	NM_004394	g.10753411delC
5:10753439-SNV	rs2930060	A			5			DAP	Potentially regulatory	0.37821	5	10753439	A	C	rs2930060	Intronic	3	DAP	NM_004394	g.10753439A>C
5:10753454-SNV	rs55696181	G			5				Potentially regulatory	0.0675453	5	10753454	G	A	rs55696181	Intronic	3	DAP	NM_004394	g.10753454G>A
5:10753486-SNV	?	T			0					0.000413565	5	10753486	T	G		Intronic	3	DAP	NM_004394	g.10753486T>G
5:10753522-SNV	?	C			0					0.000415628	5	10753522	C	T		Intronic	3	DAP	NM_004394	g.10753522C>T
5:10753547-SNV	rs267938	T			5			DAP	Potentially regulatory	0.428512	5	10753547	T	C	rs267938	Intronic	3	DAP	NM_004394	g.10753547T>C
5:10753817-SNV	?	T			0					0.000832639	5	10753817	T	C		Intronic	3	DAP	NM_004394	g.10753817T>C
5:10753829-SNV	?	C			0					0.00166251	5	10753829	C	T		Intronic	3	DAP	NM_004394	g.10753829C>T
5:10753853-SNV	?	G			0					0.000415628	5	10753853	G	C		Intronic	3	DAP	NM_004394	g.10753853G>C
5:10753907-SNV	?	T			0					0.000420168	5	10753907	T	C		Intronic	3	DAP	NM_004394	g.10753907T>C
5:10753959-SNV	?	T			0					0.000833333	5	10753959	T	C		Intronic	3	DAP	NM_004394	g.10753959T>C
5:10753982-SNV	?	T			0					0.00125418	5	10753982	T	C		Intronic	3	DAP	NM_004394	g.10753982T>C
5:10754111-SNV	rs77491128	T			0					0.113389	5	10754111	T	G	rs77491128	Intronic	3	DAP	NM_004394	g.10754111T>G
5:10754163-SNV	?	G			0					0.000414938	5	10754163	G	C		Intronic	3	DAP	NM_004394	g.10754163G>C
5:10754272-SNV	?	G			0					0.00041806	5	10754272	G	T		Intronic	3	DAP	NM_004394	g.10754272G>T
5:10754442-SNV	rs755419	G			2b				Potentially regulatory	0.158073	5	10754442	G	C	rs755419	Intronic	3	DAP	NM_004394	g.10754442G>C
5:10754515-SNV	?	G			0					0.00042123	5	10754515	G	A		Intronic	3	DAP	NM_004394	g.10754515G>A
5:10754646-SNV	?	T			0					0.00083612	5	10754646	T	G		Intronic	3	DAP	NM_004394	g.10754646T>G
5:10754721-SNV	?	G			0					0.000415628	5	10754721	G	A		Intronic	3	DAP	NM_004394	g.10754721G>A
5:10754740-SNV	?	C			0					0.00041632	5	10754740	C	T		Intronic	3	DAP	NM_004394	g.10754740C>T
5:10754741-SNV	?	G			0					0.000415973	5	10754741	G	A		Intronic	3	DAP	NM_004394	g.10754741G>A
5:10754746-SNV	rs267936	T			3a				Potentially regulatory	0.0482931	5	10754746	T	G	rs267936	Intronic	3	DAP	NM_004394	g.10754746T>G
5:10754781-SNV	rs116503542	G			4				Potentially regulatory	0.00374688	5	10754781	G	A	rs116503542	Intronic	3	DAP	NM_004394	g.10754781G>A
5:10754847-SNV	?	C			0					0.000419111	5	10754847	C	T		Intronic	3	DAP	NM_004394	g.10754847C>T
5:10754875-SNV	?	T			0					0.000415282	5	10754875	T	C		Intronic	3	DAP	NM_004394	g.10754875T>C
5:10754890-SNV	?	G			0					0.000414594	5	10754890	G	A		Intronic	3	DAP	NM_004394	g.10754890G>A
5:10755000-SNV	?	T			0					0.00082713	5	10755000	T	C		Intronic	3	DAP	NM_004394	g.10755000T>C
5:10755047-SNV	rs2399965	A			5			DAP	Potentially regulatory	0.188119	5	10755047	A	C	rs2399965	Intronic	3	DAP	NM_004394	g.10755047A>C
5:10755056-SNV	?	G			0					0.00041425	5	10755056	G	C		Intronic	3	DAP	NM_004394	g.10755056G>C
5:10755118-SNV	rs7729758	T			5				Potentially regulatory	0.000413565	5	10755118	T	C	rs7729758	Intronic	3	DAP	NM_004394	g.10755118T>C
5:10755152-SNV	?	G			0					0.000417014	5	10755152	G	C		Intronic	3	DAP	NM_004394	g.10755152G>C
5:10755213-Del	?	TAA			0					0.00376254	5	10755213	TAA	-		Intronic	3	DAP	NM_004394	g.10755213_10755215delTAA
5:10755225-SNV	?	T			0					0.00041841	5	10755225	T	C		Intronic	3	DAP	NM_004394	g.10755225T>C
5:10755233-SNV	rs114322326	T			3a				Potentially regulatory	0.0302013	5	10755233	T	A	rs114322326	Intronic	3	DAP	NM_004394	g.10755233T>A
5:10755405-SNV	?	G			0					0.00041806	5	10755405	G	A		Intronic	3	DAP	NM_004394	g.10755405G>A
5:10755500-SNV	?	A			0					0.000414594	5	10755500	A	T		Intronic	3	DAP	NM_004394	g.10755500A>T
5:10755549-SNV	?	G			0					0.000416667	5	10755549	G	A		Intronic	3	DAP	NM_004394	g.10755549G>A
5:10755595-Del	?	CATACGGACCCCAG			0					0.000415973	5	10755595	CATACGGACCCCAG	-		Intronic	3	DAP	NM_004394	g.10755595_10755608delCATACGGACCCCAG
5:10755599-SNV	?	C			0					0.000414938	5	10755599	C	T		Intronic	3	DAP	NM_004394	g.10755599C>T
5:10755611-SNV	?	C			0					0.000415628	5	10755611	C	T		Intronic	3	DAP	NM_004394	g.10755611C>T
5:10755615-SNV	rs72646804	G			4				Potentially regulatory	0.0893155	5	10755615	G	A	rs72646804	Intronic	3	DAP	NM_004394	g.10755615G>A
5:10755629-SNV	?	C			0					0.000417711	5	10755629	C	T		Intronic	3	DAP	NM_004394	g.10755629C>T
5:10755829-SNV	rs267935	C			5			DAP	Potentially regulatory	0.429595	5	10755829	C	T	rs267935	Intronic	3	DAP	NM_004394	g.10755829C>T
5:10755884-SNV	?	A			0					0.000420875	5	10755884	A	G		Intronic	3	DAP	NM_004394	g.10755884A>G
5:10755916-SNV	rs267934	G			7			DAP	Potentially regulatory	0.433502	5	10755916	G	A	rs267934	Intronic	3	DAP	NM_004394	g.10755916G>A
5:10755942-SNV	?	G			0					0.00083612	5	10755942	G	A		Intronic	3	DAP	NM_004394	g.10755942G>A
5:10755985-SNV	?	T			0					0.000419111	5	10755985	T	C		Intronic	3	DAP	NM_004394	g.10755985T>C
5:10755988-SNV	?	G			0					0.00125945	5	10755988	G	A		Intronic	3	DAP	NM_004394	g.10755988G>A
5:10756002-SNV	?	G			0					0.000419815	5	10756002	G	A		Intronic	3	DAP	NM_004394	g.10756002G>A
5:10756087-SNV	?	T			0					0.00125313	5	10756087	T	C		Intronic	3	DAP	NM_004394	g.10756087T>C
5:10756091-SNV	?	G			0					0.00208681	5	10756091	G	C		Intronic	3	DAP	NM_004394	g.10756091G>C
5:10756098-SNV	?	C			0					0.00166806	5	10756098	C	A		Intronic	3	DAP	NM_004394	g.10756098C>A
5:10756107-SNV	?	C			0					0.00207641	5	10756107	C	A		Intronic	3	DAP	NM_004394	g.10756107C>A
5:10756119-SNV	?	T			0					0.00334169	5	10756119	T	G		Intronic	3	DAP	NM_004394	g.10756119T>G
5:10756155-SNV	?	C			0					0.000417711	5	10756155	C	G		Intronic	3	DAP	NM_004394	g.10756155C>G
5:10756157-SNV	?	C			0					0.00083612	5	10756157	C	G		Intronic	3	DAP	NM_004394	g.10756157C>G
5:10756158-SNV	?	A			0					0.00041806	5	10756158	A	G		Intronic	3	DAP	NM_004394	g.10756158A>G
5:10756183-SNV	?	C			0					0.0252738	5	10756183	C	A		Intronic	3	DAP	NM_004394	g.10756183C>A
5:10756184-SNV	?	C			0					0.0197479	5	10756184	C	G		Intronic	3	DAP	NM_004394	g.10756184C>G
5:10756185-SNV	?	A			0					0.0177066	5	10756185	A	G		Intronic	3	DAP	NM_004394	g.10756185A>G
5:10756186-Ins	?	-			0					0.0202703	5	10756186	-	G		Intronic	3	DAP	NM_004394	g.10756185_10756186insG
5:10756187-SNV	?	G			0					0.00886076	5	10756187	G	A		Intronic	3	DAP	NM_004394	g.10756187G>A
5:10756188-SNV	?	A			0					0.00464527	5	10756188	A	G		Intronic	3	DAP	NM_004394	g.10756188A>G
5:10756190-SNV	?	G			0					0.0135708	5	10756190	G	A		Intronic	3	DAP	NM_004394	g.10756190G>A
5:10756191-SNV	?	C			0					0.00682594	5	10756191	C	T		Intronic	3	DAP	NM_004394	g.10756191C>T
5:10756193-SNV	?	A			0					0.00299401	5	10756193	A	G		Intronic	3	DAP	NM_004394	g.10756193A>G
5:10756196-SNV	?	G			0					0.00300687	5	10756196	G	A		Intronic	3	DAP	NM_004394	g.10756196G>A
5:10756261-Del	?	A			0					0.0012766	5	10756261	A	-		Intronic	3	DAP	NM_004394	g.10756261delA
5:10756264-SNV	?	A			0					0.00762066	5	10756264	A	C		Intronic	3	DAP	NM_004394	g.10756264A>C
5:10756270-SNV	?	A			0					0.00760135	5	10756270	A	T		Intronic	3	DAP	NM_004394	g.10756270A>T
5:10756291-SNV	rs267933	G			5				Potentially regulatory	0.250635	5	10756291	G	A	rs267933	Intronic	3	DAP	NM_004394	g.10756291G>A
5:10756292-SNV	?	C			0					0.000847458	5	10756292	C	T		Intronic	3	DAP	NM_004394	g.10756292C>T
5:10756302-SNV	?	C			0					0.000423729	5	10756302	C	G		Intronic	3	DAP	NM_004394	g.10756302C>G
5:10756327-SNV	rs3822421	G			5			DAP	Potentially regulatory	0.192536	5	10756327	G	C	rs3822421	Intronic	3	DAP	NM_004394	g.10756327G>C
5:10756337-SNV	?	A			0					0.000422654	5	10756337	A	T		Intronic	3	DAP	NM_004394	g.10756337A>T
5:10756480-SNV	?	T			0					0.000424448	5	10756480	T	C		Intronic	3	DAP	NM_004394	g.10756480T>C
5:10756507-SNV	?	A			0					0.0101523	5	10756507	A	G		Intronic	3	DAP	NM_004394	g.10756507A>G
5:10756508-SNV	?	G			0					0.0101523	5	10756508	G	A		Intronic	3	DAP	NM_004394	g.10756508G>A
5:10756510-SNV	?	C			0					0.00421941	5	10756510	C	T		Intronic	3	DAP	NM_004394	g.10756510C>T
5:10756511-SNV	?	T			0					0.00547138	5	10756511	T	C		Intronic	3	DAP	NM_004394	g.10756511T>C
5:10756512-Ins	?	-			0					0.0223064	5	10756512	-	C		Intronic	3	DAP	NM_004394	g.10756511_10756512insC
5:10756514-SNV	rs75604710	C			0					0.0344249	5	10756514	C	G	rs75604710	Intronic	3	DAP	NM_004394	g.10756514C>G
5:10756515-SNV	rs76805450	T			0					0.0385906	5	10756515	T	A	rs76805450	Intronic	3	DAP	NM_004394	g.10756515T>A
5:10756654-SNV	rs111290378	T	POLR2A	370	2b				Potentially regulatory	0.00084246	5	10756654	T	C	rs111290378	Intronic	3	DAP	NM_004394	g.10756654T>C
5:10756761-Del	?	AG	POLR2A, EBF1, MXI1, TAF1, STAT3, EP300, POU2F2, IRF4, PAX5	370, 801, 199, 139, 182, 562, 236, 245, 164	0				Potentially regulatory	0.000417711	5	10756761	AG	-		Intronic	3	DAP	NM_004394	g.10756761_10756762delAG
5:10756776-Del	?	CTA	POLR2A, EBF1, MXI1, TAF1, STAT3, EP300, POU2F2, IRF4, PAX5, CHD2	370, 801, 199, 139, 182, 562, 236, 245, 164, 169	0				Potentially regulatory	0.000415282	5	10756776	CTA	-		Intronic	3	DAP	NM_004394	g.10756776_10756778delCTA
5:10756801-SNV	?	C	POLR2A, EBF1, MXI1, TAF1, STAT3, EP300, POU2F2, IRF4, PAX5, CHD2	370, 801, 199, 139, 182, 562, 236, 245, 164, 169	0				Potentially regulatory	0.000413565	5	10756801	C	T		Intronic	3	DAP	NM_004394	g.10756801C>T
5:10756856-SNV	rs267932	A	POLR2A, EBF1, MXI1, TAF1, STAT3, EP300, POU2F2, IRF4, PAX5, CHD2, BATF, BCL11A	370, 801, 199, 139, 182, 562, 236, 245, 164, 169, 599, 458	4				Potentially regulatory	0.0494597	5	10756856	A	C	rs267932	Intronic	3	DAP	NM_004394	g.10756856A>C
5:10756901-SNV	?	T	POLR2A, EBF1, MXI1, TAF1, STAT3, EP300, POU2F2, IRF4, PAX5, CHD2, BATF, BCL11A	370, 801, 199, 139, 182, 562, 236, 245, 164, 169, 599, 458	0				Potentially regulatory	0.000830565	5	10756901	T	C		Intronic	3	DAP	NM_004394	g.10756901T>C
5:10756949-SNV	rs111645993	C	POLR2A, EBF1, MXI1, TAF1, STAT3, EP300, POU2F2, IRF4, PAX5, CHD2, BATF, BCL11A	370, 801, 199, 139, 182, 562, 236, 245, 164, 169, 599, 458	3a				Potentially regulatory	0.000416667	5	10756949	C	T	rs111645993	Intronic	3	DAP	NM_004394	g.10756949C>T
5:10757029-Ins	?	-	MXI1, STAT3, EP300, POU2F2, IRF4, PAX5, CHD2	199, 182, 562, 236, 245, 164, 169	0				Potentially regulatory	0.0504967	5	10757029	-	GT		Intronic	3	DAP	NM_004394	g.10757028_10757029insGT
5:10757161-SNV	?	T			0					0.000414938	5	10757161	T	C		Intronic	3	DAP	NM_004394	g.10757161T>C
5:10757181-SNV	rs62336800	C			2b				Potentially regulatory	0.0659751	5	10757181	C	T	rs62336800	Intronic	3	DAP	NM_004394	g.10757181C>T
5:10757242-SNV	?	G			0					0.00167364	5	10757242	G	A		Intronic	3	DAP	NM_004394	g.10757242G>A
5:10757283-SNV	?	C			0					0.000420168	5	10757283	C	T		Intronic	3	DAP	NM_004394	g.10757283C>T
5:10757290-SNV	?	C			0					0.000420521	5	10757290	C	T		Intronic	3	DAP	NM_004394	g.10757290C>T
5:10757330-SNV	?	G			0					0.000423012	5	10757330	G	A		Intronic	3	DAP	NM_004394	g.10757330G>A
5:10757342-SNV	rs2964784	T			4			DAP	Potentially regulatory	0.186864	5	10757342	T	A	rs2964784	Intronic	3	DAP	NM_004394	g.10757342T>A
5:10757343-SNV	?	C			0					0.000423012	5	10757343	C	T		Intronic	3	DAP	NM_004394	g.10757343C>T
5:10757344-SNV	?	A			0					0.000423012	5	10757344	A	G		Intronic	3	DAP	NM_004394	g.10757344A>G
5:10757346-SNV	?	T			0					0.000424088	5	10757346	T	C		Intronic	3	DAP	NM_004394	g.10757346T>C
5:10757407-SNV	?	C			0					0.000847458	5	10757407	C	T		Intronic	3	DAP	NM_004394	g.10757407C>T
5:10757409-SNV	?	A			0					0.00127011	5	10757409	A	G		Intronic	3	DAP	NM_004394	g.10757409A>G
5:10757440-SNV	?	C			0					0.00843882	5	10757440	C	G		Intronic	3	DAP	NM_004394	g.10757440C>G
5:10757447-SNV	?	T			0					0.00295608	5	10757447	T	C		Intronic	3	DAP	NM_004394	g.10757447T>C
5:10757449-SNV	?	T			0					0.00253378	5	10757449	T	C		Intronic	3	DAP	NM_004394	g.10757449T>C
5:10757454-SNV	?	C			0					0.00675676	5	10757454	C	T		Intronic	3	DAP	NM_004394	g.10757454C>T
5:10757463-SNV	?	C			0					0.0101266	5	10757463	C	T		Intronic	3	DAP	NM_004394	g.10757463C>T
5:10757464-SNV	?	A			0					0.0118143	5	10757464	A	G		Intronic	3	DAP	NM_004394	g.10757464A>G
5:10757472-SNV	?	T			0					0.00337553	5	10757472	T	C		Intronic	3	DAP	NM_004394	g.10757472T>C
5:10757473-SNV	?	G			0					0.00295359	5	10757473	G	A		Intronic	3	DAP	NM_004394	g.10757473G>A
5:10757489-SNV	?	C			0					0.000423012	5	10757489	C	G		Intronic	3	DAP	NM_004394	g.10757489C>G
5:10757494-SNV	?	T			0					0.00886076	5	10757494	T	C		Intronic	3	DAP	NM_004394	g.10757494T>C
5:10757509-SNV	?	A			0					0.00505476	5	10757509	A	C		Intronic	3	DAP	NM_004394	g.10757509A>C
5:10757566-SNV	?	G			0					0.00631845	5	10757566	G	A		Intronic	3	DAP	NM_004394	g.10757566G>A
5:10757574-SNV	?	C			0					0.0021097	5	10757574	C	T		Intronic	3	DAP	NM_004394	g.10757574C>T
5:10757600-SNV	?	A			0					0.00504626	5	10757600	A	G		Intronic	3	DAP	NM_004394	g.10757600A>G
5:10757605-SNV	?	T			0					0.00210084	5	10757605	T	C		Intronic	3	DAP	NM_004394	g.10757605T>C
5:10757616-SNV	?	G			0					0.00252525	5	10757616	G	C		Intronic	3	DAP	NM_004394	g.10757616G>C
5:10757621-SNV	?	G			0					0.000841751	5	10757621	G	C		Intronic	3	DAP	NM_004394	g.10757621G>C
5:10757625-SNV	?	C			0					0.00210261	5	10757625	C	A		Intronic	3	DAP	NM_004394	g.10757625C>A
5:10757628-SNV	?	T			0					0.000420168	5	10757628	T	C		Intronic	3	DAP	NM_004394	g.10757628T>C
5:10757637-SNV	?	G			0					0.00125628	5	10757637	G	C		Intronic	3	DAP	NM_004394	g.10757637G>C
5:10757640-SNV	?	T			0					0.00334728	5	10757640	T	C		Intronic	3	DAP	NM_004394	g.10757640T>C
5:10757661-SNV	?	T			0					0.00126263	5	10757661	T	C		Intronic	3	DAP	NM_004394	g.10757661T>C
5:10757664-SNV	rs11750414	G			5			DAP	Potentially regulatory	0.0900673	5	10757664	G	C	rs11750414	Intronic	3	DAP	NM_004394	g.10757664G>C
5:10757696-SNV	?	T			0					0.00167926	5	10757696	T	C		Intronic	3	DAP	NM_004394	g.10757696T>C
5:10757705-SNV	?	G			0					0.000420875	5	10757705	G	A		Intronic	3	DAP	NM_004394	g.10757705G>A
5:10757750-SNV	rs76436740	T			3a				Potentially regulatory	0.00373134	5	10757750	T	C	rs76436740	Intronic	3	DAP	NM_004394	g.10757750T>C
5:10757759-SNV	?	C			0					0.00124481	5	10757759	C	T		Intronic	3	DAP	NM_004394	g.10757759C>T
5:10757824-SNV	?	C			0					0.000415973	5	10757824	C	T		Intronic	3	DAP	NM_004394	g.10757824C>T
5:10757911-SNV	?	G			0					0.000416667	5	10757911	G	A		Intronic	3	DAP	NM_004394	g.10757911G>A
5:10757960-SNV	?	T			0					0.00041876	5	10757960	T	C		Intronic	3	DAP	NM_004394	g.10757960T>C
5:10757992-SNV	?	G			0					0.000417014	5	10757992	G	A		Intronic	3	DAP	NM_004394	g.10757992G>A
5:10758075-Del	?	G			0					0.000411862	5	10758075	G	-		Intronic	3	DAP	NM_004394	g.10758075delG
5:10758187-SNV	rs114661309	T			4				Potentially regulatory	0.000419463	5	10758187	T	C	rs114661309	Intronic	3	DAP	NM_004394	g.10758187T>C
5:10758317-SNV	?	C			0					0.00296359	5	10758317	C	A		Intronic	3	DAP	NM_004394	g.10758317C>A
5:10758334-SNV	rs2930061	T			0			DAP	Potentially regulatory	0.177721	5	10758334	T	A	rs2930061	Intronic	3	DAP	NM_004394	g.10758334T>A
5:10758335-Ins	?	-			0					0.191064	5	10758335	-	A		Intronic	3	DAP	NM_004394	g.10758334_10758335insA
5:10758378-SNV	rs267931	C	EBF1	188	5			DAP	Potentially regulatory	0.388749	5	10758378	C	G	rs267931	Intronic	3	DAP	NM_004394	g.10758378C>G
5:10758452-SNV	?	G	EBF1, RFX5	188, 228	0				Potentially regulatory	0.000419815	5	10758452	G	A		Intronic	3	DAP	NM_004394	g.10758452G>A
5:10758457-Del	rs72088090	TGAGGGGTGCTGTTGGCATC	EBF1, RFX5	188, 228	0				Potentially regulatory	0.320675	5	10758457	TGAGGGGTGCTGTTGGCATC	-	rs72088090	Intronic	3	DAP	NM_004394	g.10758457_10758476delTGAGGGGTGCTGTTGGCATC
5:10758476-SNV	rs444249	C	EBF1, RFX5	188, 228	0				Potentially regulatory	0.00546678	5	10758476	C	T	rs444249	Intronic	3	DAP	NM_004394	g.10758476C>T
5:10758478-SNV	?	G	EBF1, RFX5	188, 228	0				Potentially regulatory	0.000421585	5	10758478	G	C		Intronic	3	DAP	NM_004394	g.10758478G>C
5:10758496-SNV	rs75663327	T	EBF1, RFX5	188, 228	4				Potentially regulatory	0.356118	5	10758496	T	C	rs75663327	Intronic	3	DAP	NM_004394	g.10758496T>C
5:10758509-SNV	?	T	EBF1, RFX5	188, 228	0				Potentially regulatory	0.00293871	5	10758509	T	C		Intronic	3	DAP	NM_004394	g.10758509T>C
5:10758516-SNV	rs62336802	T	EBF1, RFX5	188, 228	4			DAP	Potentially regulatory	0.154782	5	10758516	T	C	rs62336802	Intronic	3	DAP	NM_004394	g.10758516T>C
5:10758523-SNV	?	G	EBF1, RFX5	188, 228	0				Potentially regulatory	0.315856	5	10758523	G	A		Intronic	3	DAP	NM_004394	g.10758523G>A
5:10758529-SNV	?	T	EBF1, RFX5	188, 228	0				Potentially regulatory	0.262605	5	10758529	T	C		Intronic	3	DAP	NM_004394	g.10758529T>C
5:10758542-SNV	?	G	EBF1, RFX5	188, 228	0				Potentially regulatory	0.00252101	5	10758542	G	A		Intronic	3	DAP	NM_004394	g.10758542G>A
5:10758543-SNV	rs2918410	A	EBF1, RFX5	188, 228	3a			DAP	Potentially regulatory	0.190236	5	10758543	A	G	rs2918410	Intronic	3	DAP	NM_004394	g.10758543A>G
5:10758549-SNV	rs451520	C	EBF1, RFX5, WRNIP1	188, 228, 141	4	DAP		DAP	Potentially regulatory	0.182886	5	10758549	C	T	rs451520	Intronic	3	DAP	NM_004394	g.10758549C>T
5:10758556-SNV	?	T	EBF1, RFX5, WRNIP1	188, 228, 141	0				Potentially regulatory	0.000417362	5	10758556	T	C		Intronic	3	DAP	NM_004394	g.10758556T>C
5:10758558-SNV	?	G	EBF1, RFX5, WRNIP1	188, 228, 141	0				Potentially regulatory	0.000417362	5	10758558	G	C		Intronic	3	DAP	NM_004394	g.10758558G>C
5:10758562-SNV	rs267930	G	EBF1, RFX5, WRNIP1	188, 228, 141	4			DAP	Potentially regulatory	0.393813	5	10758562	G	A	rs267930	Intronic	3	DAP	NM_004394	g.10758562G>A
5:10758563-SNV	?	G	EBF1, RFX5, WRNIP1	188, 228, 141	0				Potentially regulatory	0.000417711	5	10758563	G	A		Intronic	3	DAP	NM_004394	g.10758563G>A
5:10758565-SNV	rs112446168	G	EBF1, RFX5, WRNIP1	188, 228, 141	4				Potentially regulatory	0.000417014	5	10758565	G	A	rs112446168	Intronic	3	DAP	NM_004394	g.10758565G>A
5:10758612-SNV	?	A	EBF1, RFX5, WRNIP1	188, 228, 141	0				Potentially regulatory	0.000417711	5	10758612	A	G		Intronic	3	DAP	NM_004394	g.10758612A>G
5:10758701-SNV	?	A	RFX5, WRNIP1, PAX5	228, 141, 329	0				Potentially regulatory	0.000831255	5	10758701	A	C		Intronic	3	DAP	NM_004394	g.10758701A>C
5:10758741-SNV	?	C	RFX5, WRNIP1, PAX5	228, 141, 329	0				Potentially regulatory	0.000415628	5	10758741	C	G		Intronic	3	DAP	NM_004394	g.10758741C>G
5:10758820-SNV	?	C	WRNIP1, PAX5	141, 329	0				Potentially regulatory	0.000416667	5	10758820	C	T		Intronic	3	DAP	NM_004394	g.10758820C>T
5:10758861-SNV	rs58891571	C	WRNIP1, PAX5	141, 329	4				Potentially regulatory	0.156093	5	10758861	C	A	rs58891571	Intronic	3	DAP	NM_004394	g.10758861C>A
5:10758867-SNV	rs58583280	G	WRNIP1, PAX5	141, 329	4				Potentially regulatory	0.155963	5	10758867	G	A	rs58583280	Intronic	3	DAP	NM_004394	g.10758867G>A
5:10758962-SNV	?	T			0					0.000417711	5	10758962	T	G		Intronic	3	DAP	NM_004394	g.10758962T>G
5:10759055-SNV	?	T			0					0.00042517	5	10759055	T	G		Intronic	3	DAP	NM_004394	g.10759055T>G
[truncated: 96 more rows]

## Sheet: Table S3
Table S3a. Top 19 SLE associated DAP1 gene sequencing variants used for haplotype analysis																				Table S3b. Additional annotations for 19 SLE associated DAP1 variants
Identifier	MJ Network SNP#	Chr:pos (hg19)	Location	P-value	OR (Minor allele)	Minor Allele	SLE Frequency	Control Frequency	Transcription Factor binding	Regulome DB score	Previous disease association	PBMC eQTL a	Monocyte eQTL b	Monocyte eQTL c	Macs eQTL d	SLE risk allele associated eQTL effect				Identifier	MJ Network SNP#	Regulome DB score	GWAS hits	GRASP QTL	HaploReg 4.1
rs3797111	SNP1	5:10685185	Intronic	0.00301088	1.39364	G	0.173945	0.131263	MTA3, TBP, REST, CEBPB, NFIC, FOXM1, RELA, IKZF1, EBF1, ATF2, MEF2C, STAT5A, RUNX3, TBL1XR1, STAT3, EP300, PML, CHD2, NFATC1, SP1, SIN3A, BATF	3a					DAP	Downregulation of DAP				rs3797111	SNP1	3a		1 hit
rs3822412	SNP2	5:10689768	Intronic	0.00342638	1.29889	G	0.423692	0.361434	MAZ, IRF1, RCOR1, MAFF, POLR2A, MAFK, CTCF, RBBP5, RAD21, SMC3	4					DAP	Downregulation of DAP				rs3822412	SNP2	4			17 hits
rs5745264	SNP3	5:10691118	Intronic	0.00249212	1.31068	A	0.418009	0.354		6					DAP	Downregulation of DAP				rs5745264	SNP3	6			19 hits
rs2930047	SNP4	5:10695526	Intronic	0.00121881	1.34525	C	0.424708	0.354331	MAX, STAT1, SMARCB1, POLR2A, GTF2F1, CTCF, SMARCC1, MAZ, ZKSCAN1, RCOR1, YY1, HMGN3, CHD2, MXI1, MYC, EBF1	1f	IBD (Jostin et al., 2012; Narzo et al., 2016)	DAP	DAP	DAP	DAP	Downregulation of DAP				rs2930047	SNP4	1f	1 hit (UC)	648 hits	18 hits
rs2918392	SNP5	5:10704797	Intronic	0.00311069	1.30954	C	0.411079	0.347695		Other		DAP	DAP		DAP	Downregulation of DAP				rs2918392	SNP5	No Data			17 hits
rs7733385	SNP6	5:10712199	Intronic	0.00176193	1.32322	G	0.420373	0.354043		6		DAP	DAP		DAP	Downregulation of DAP				rs7733385	SNP6	6			14 hits
rs62337599	SNP7	5:10712664	Intronic	0.00178218	1.41022	C	0.174189	0.130112	MTA3, NFIC	4						Downregulation of DAP				rs62337599	SNP7	4
rs267985	SNP8	5:10713395	Intronic	0.000181427	1.38434	G	0.421316	0.34466	GATA3	1f		DAP	DAP		DAP	Downregulation of DAP				rs267985	SNP8	1f		1 hit	16 hits
rs267984	SNP9	5:10714364	Intronic	0.00116689	1.32614	T	0.419118	0.352362		Other		DAP	DAP		DAP	Downregulation of DAP				rs267984	SNP9	No Data			16 hits
rs267973	SNP10	5:10726281	Intronic	0.00143521	1.32462	T	0.417271	0.350895		1f		DAP	DAP		DAP	Downregulation of DAP				rs267973	SNP10	1f		2 hits	17 hits
rs267972	SNP11	5:10727639	Intronic	0.00294094	1.31472	G	0.416431	0.351816	RELA	4		DAP	DAP		DAP	Downregulation of DAP				rs267972	SNP11	4			16 hits
rs364491	SNP12	5:10732008	Intronic	0.00057782	1.3595	G	0.422012	0.349409		5					DAP	Downregulation of DAP				rs364491	SNP12	5			12 hits
rs9312742	SNP13	5:10734772	Intronic	0.00187933	1.32199	G	0.416788	0.350895		1f		DAP	DAP		DAP	Downregulation of DAP				rs9312742	SNP13	1f		1 hit	15 hits
rs6870539	SNP14	5:10742747	Intronic	0.000834615	1.33734	C	0.424597	0.355578		5		DAP	DAP		DAP	Downregulation of DAP				rs6870539	SNP14	5			13 hits
rs267939	SNP15	5:10752315	Intronic	0.0034543	1.30636	C	0.422515	0.359		5	Crohn (Narzo et al., 2016) UC (Anderson et al., 2011)	DAP	DAP	DAP	DAP	Downregulation of DAP				rs267939	SNP15	5	1 hit (UC)	2 hits	15 hits
rs267931	SNP16	5:10758378	Intronic	0.000568623	1.33475	C	0.417638	0.349505	EBF1	2b					DAP	Downregulation of DAP				rs267931	SNP16	2b			11 hits
rs267930	SNP17	5:10758562	Intronic	0.00258585	1.3018	G	0.42029	0.357708	EBF1, RFX5, WRNIP1	4					DAP	Downregulation of DAP				rs267930	SNP17	4			12 hits
rs58891571	SNP18	5:10758861	Intronic	0.000246724	1.44632	A	0.176046	0.128713	WRNIP1, PAX5	4					DAP	Downregulation of DAP				rs58891571	SNP18	4
rs58583280	SNP19	5:10758867	Intronic	0.000254712	1.44379	A	0.175793	0.128713	WRNIP1, PAX5	4					DAP	Downregulation of DAP				rs58583280	SNP19	4
Note: references for eQTL data, a: Fairfax et al., 2014 ; b:Raj et al. 2014; c:Westra et al.,2013; d:present study
RegulomeDB classification scheme
Score	Supporting data
1a	eQTL + TF binding + matched TF motif + matched DNase Footprint + DNase peak
1b	eQTL + TF binding + any motif + DNase Footprint + DNase peak
1c	eQTL + TF binding + matched TF motif + DNase peak
1d	eQTL + TF binding + any motif + DNase peak
1e	eQTL + TF binding + matched TF motif
1f	eQTL + TF binding / DNase peak
2a	TF binding + matched TF motif + matched DNase Footprint + DNase peak
2b	TF binding + any motif + DNase Footprint + DNase peak
2c	TF binding + matched TF motif + DNase peak
3a	TF binding + any motif + DNase peak
3b	TF binding + matched TF motif
4	TF binding + DNase peak
5	TF binding or DNase peak
6	Motif hit
7	Other

## Sheet: Table S4
Table S4. List of sequencing variants in DAP1 gene region-African-American & Chinese cohort
Marker	Catgeory	Chromosome	Position	Identifier	Reference	Alternates	Minor Allele	Major Allele	Minor Allele Frequency	Major Allele Frequency	Varint freq
5:10679773-SNV	common_af-ch	5	10679773	rs5745301	G	A	A	G	0.06	0.94	common
5:10679950-SNV	rare_af-ch	5	10679950	?	C	T	T	C	0.00219298	0.997807	rare
5:10680063-SNV	common_af-ch	5	10680063	rs5745300	G	A	A	G	0.143013	0.856987	common
5:10680139-SNV	rare_af-ch	5	10680139	?	G	A	A	G	0.00218818	0.997812	rare
5:10680193-SNV	rare_af-ch	5	10680193	?	A	G	G	A	0.00218818	0.997812	rare
5:10680412-Del	rare_af-ch	5	10680412	?	G	-	-	G	0.0350109	0.964989	rare
5:10680415-SNV	rare_af-ch	5	10680415	?	G	C	C	G	0.0339168	0.966083	rare
5:10680417-Ins	rare_af-ch	5	10680417	?	-	C	C	-	0.0350109	0.964989	rare
5:10680487-SNV	common_af-ch	5	10680487	rs1049344	G	A	A	G	0.0800439	0.919956	common
5:10680547-SNV	common_af-ch	5	10680547	rs9857	T	C	C	T	0.430921	0.569079	common
5:10680560-SNV	rare_af-ch	5	10680560	?	C	T	T	C	0.00219298	0.997807	rare
5:10680569-SNV	rare_af-ch	5	10680569	?	G	C	C	G	0.00219298	0.997807	rare
5:10680677-SNV	rare_af-ch	5	10680677	?	C	G	G	C	0.00218818	0.997812	rare
5:10680708-SNV	rare_af-ch	5	10680708	?	C	G	G	C	0.00218818	0.997812	rare
5:10680749-SNV	common_af-ch	5	10680749	rs10271	G	A	A	G	0.144105	0.855895	common
5:10680768-SNV	rare_af-ch	5	10680768	?	C	T	T	C	0.0010917	0.998908	rare
5:10680780-SNV	rare_af-ch	5	10680780	?	C	T	T	C	0.00218341	0.997817	rare
5:10680842-SNV	rare_af-ch	5	10680842	?	T	G	G	T	0.00218341	0.997817	rare
5:10680969-SNV	rare_af-ch	5	10680969	?	A	G	G	A	0.00219298	0.997807	rare
5:10680997-SNV	rare_af-ch	5	10680997	rs5745297	G	A	A	G	0.0131579	0.986842	rare
5:10681019-SNV	rare_af-ch	5	10681019	?	T	C	C	T	0.00219298	0.997807	rare
5:10681087-SNV	rare_af-ch	5	10681087	?	C	A	A	C	0.00219298	0.997807	rare
5:10681110-SNV	common_af-ch	5	10681110	rs5745296	A	G	G	A	0.143956	0.856044	common
5:10681141-Del	rare_af-ch	5	10681141	?	CA	-	-	CA	0.00220264	0.997797	rare
5:10681296-SNV	common_af-ch	5	10681296	rs5745294	G	A	A	G	0.142232	0.857768	common
5:10681474-Del	common_af-ch	5	10681474	rs146421520	GGCCCACCAGCGCCCCT	-	-	GGCCCACCAGCGCCCCT	0.286504	0.713496	common
5:10681963-SNV	rare_af-ch	5	10681963	?	A	G	G	A	0.00657895	0.993421	rare
5:10682000-SNV	rare_af-ch	5	10682000	?	A	G	G	A	0.0196937	0.980306	rare
5:10682016-SNV	rare_af-ch	5	10682016	?	A	G	G	A	0.0174672	0.982533	rare
5:10682078-SNV	rare_af-ch	5	10682078	rs374336334	G	C	C	G	0.0164114	0.983589	rare
5:10682081-SNV	rare_af-ch	5	10682081	?	G	A	A	G	0.0153173	0.984683	rare
5:10682208-SNV	common_af-ch	5	10682208	rs10078407	G	A	G	A	0.449115	0.550885	common
5:10682230-SNV	common_af-ch	5	10682230	rs7715399	T	C	T	C	0.307095	0.692905	common
5:10682247-SNV	rare_af-ch	5	10682247	?	T	C	C	T	0.0131291	0.986871	rare
5:10682249-SNV	common_af-ch	5	10682249	rs10063415	A	G	G	A	0.288546	0.711454	common
5:10682728-SNV	common_af-ch	5	10682728	rs1866386	G	A	A	G	0.309211	0.690789	common
5:10682810-SNV	rare_af-ch	5	10682810	?	T	C	C	T	0.00218818	0.997812	rare
5:10682910-SNV	rare_af-ch	5	10682910	?	C	G	G	C	0.00218341	0.997817	rare
5:10682926-SNV	rare_af-ch	5	10682926	?	G	A	A	G	0.00218818	0.997812	rare
5:10682968-Del	rare_af-ch	5	10682968	?	GGG	-	-	GGG	0.00218818	0.997812	rare
5:10683067-SNV	rare_af-ch	5	10683067	rs867135994	C	T	T	C	0.00218341	0.997817	rare
5:10683120-SNV	rare_af-ch	5	10683120	rs757679252	A	G	G	A	0.00218818	0.997812	rare
5:10683262-SNV	rare_af-ch	5	10683262	?	C	G	G	C	0.00218341	0.997817	rare
5:10683357-SNV	rare_af-ch	5	10683357	?	G	A	A	G	0.00218341	0.997817	rare
5:10683407-SNV	common_af-ch	5	10683407	rs5745291	A	G	G	A	0.141921	0.858079	common
5:10683453-SNV	rare_af-ch	5	10683453	?	A	C	C	A	0.00218341	0.997817	rare
5:10683736-SNV	rare_af-ch	5	10683736	?	A	G	G	A	0.00218341	0.997817	rare
5:10683751-SNV	rare_af-ch	5	10683751	rs566216885	G	A	A	G	0.00218341	0.997817	rare
5:10683783-SNV	rare_af-ch	5	10683783	?	G	C	C	G	0.00218818	0.997812	rare
5:10683784-SNV	rare_af-ch	5	10683784	rs139792647	T	C	C	T	0.00657895	0.993421	rare
5:10683822-SNV	rare_af-ch	5	10683822	rs5745289	T	C	C	T	0.010917	0.989083	rare
5:10683876-SNV	rare_af-ch	5	10683876	?	T	C	C	T	0.0010917	0.998908	rare
5:10683919-SNV	common_af-ch	5	10683919	rs5745288	G	A	A	G	0.145197	0.854803	common
5:10683980-SNV	rare_af-ch	5	10683980	?	C	T	T	C	0.00218818	0.997812	rare
5:10684024-SNV	rare_af-ch	5	10684024	?	C	T	T	C	0.00438596	0.995614	rare
5:10684184-SNV	common_af-ch	5	10684184	rs5745287	C	T	T	C	0.0986842	0.901316	common
5:10684225-SNV	rare_af-ch	5	10684225	rs267965	T	C	T	C	0.0307018	0.969298	rare
5:10684265-Ins	rare_af-ch	5	10684265	rs35867862	-	T	T	-	0.00218341	0.997817	rare
5:10684319-SNV	rare_af-ch	5	10684319	rs146204891	G	A	A	G	0.0174672	0.982533	rare
5:10684429-SNV	rare_af-ch	5	10684429	?	T	C	C	T	0.00218341	0.997817	rare
5:10684503-Del	common_af-ch	5	10684503	?	CCTCT	-	-	CCTCT	0.0536105	0.946389	common
5:10684508-Ins	common_af-ch	5	10684508	?	-	AGAGG	AGAGG	-	0.0568928	0.943107	common
5:10684522-SNV	rare_af-ch	5	10684522	?	A	C	C	A	0.00765864	0.992341	rare
5:10684564-Del	rare_af-ch	5	10684564	?	GCAGTACCAAA	-	-	GCAGTACCAAA	0.0010917	0.998908	rare
5:10684663-SNV	rare_af-ch	5	10684663	rs145328891	G	A	A	G	0.0174672	0.982533	rare
5:10684727-SNV	rare_af-ch	5	10684727	?	T	G	G	T	0.00218818	0.997812	rare
5:10684814-SNV	rare_af-ch	5	10684814	rs5745282	C	T	T	C	0.00873362	0.991266	rare
5:10684841-SNV	common_af-ch	5	10684841	rs5745281	C	T	T	C	0.20943	0.79057	common
5:10684999-SNV	rare_af-ch	5	10684999	rs573317286	C	T	T	C	0.00109409	0.998906	rare
5:10685065-SNV	rare_af-ch	5	10685065	?	T	C	C	T	0.00109409	0.998906	rare
5:10685111-SNV	common_af-ch	5	10685111	rs5745279	C	T	T	C	0.0678337	0.932166	common
5:10685143-Del	rare_af-ch	5	10685143	?	T	-	-	T	0.00219298	0.997807	rare
5:10685185-SNV	common_af-ch	5	10685185	rs3797111	T	G	G	T	0.254923	0.745077	common
5:10685383-Ins	rare_af-ch	5	10685383	rs144766789	-	T	T	-	0.0199115	0.980088	rare
5:10685431-SNV	rare_af-ch	5	10685431	?	T	C	C	T	0.00218818	0.997812	rare
5:10685614-Ins	common_af-ch	5	10685614	rs139643104	-	AACA	AACA	-	0.110503	0.889497	common
5:10685781-SNV	rare_af-ch	5	10685781	rs549443499	C	T	T	C	0.00218341	0.997817	rare
5:10685803-SNV	rare_af-ch	5	10685803	?	T	A	A	T	0.0482456	0.951754	rare
5:10685804-SNV	rare_af-ch	5	10685804	?	T	G	G	T	0.0482456	0.951754	rare
5:10685821-SNV	rare_af-ch	5	10685821	rs184133722	C	T	T	C	0.00219298	0.997807	rare
5:10685947-SNV	rare_af-ch	5	10685947	?	G	A	A	G	0.0010989	0.998901	rare
5:10686188-SNV	common_af-ch	5	10686188	rs7716593	A	G	G	A	0.143172	0.856828	common
5:10686199-SNV	rare_af-ch	5	10686199	rs11950814	G	A	A	G	0.00550661	0.994493	rare
5:10686201-SNV	rare_af-ch	5	10686201	rs180684774	C	T	T	C	0.0198238	0.980176	rare
5:10686244-SNV	rare_af-ch	5	10686244	?	C	T	T	C	0.00553097	0.994469	rare
5:10686288-SNV	rare_af-ch	5	10686288	?	A	G	G	A	0.0021978	0.997802	rare
5:10686393-SNV	rare_af-ch	5	10686393	?	A	G	G	A	0.00220264	0.997797	rare
5:10686571-SNV	common_af-ch	5	10686571	rs72643802	T	G	G	T	0.0988636	0.901136	common
5:10686603-SNV	rare_af-ch	5	10686603	?	A	C	C	A	0.0298165	0.970183	rare
5:10686604-SNV	rare_af-ch	5	10686604	?	G	T	T	G	0.0309633	0.969037	rare
5:10687002-SNV	common_af-ch	5	10687002	rs6881964	A	T	A	T	0.313415	0.686585	common
5:10687202-SNV	rare_af-ch	5	10687202	rs115205392	G	A	A	G	0.0188889	0.981111	rare
5:10687286-SNV	rare_af-ch	5	10687286	rs147526668	G	A	A	G	0.0200445	0.979955	rare
5:10687355-Ins	rare_af-ch	5	10687355	?	-	AGCAGA	AGCAGA	-	0.0244186	0.975581	rare
5:10687518-SNV	rare_af-ch	5	10687518	rs186886043	T	C	C	T	0.00288184	0.997118	rare
5:10687643-Del	common_af-ch	5	10687643	rs144284404	GTG	-	-	GTG	0.0616622	0.938338	common
5:10687816-Del	rare_af-ch	5	10687816	?	A	-	-	A	0.00228311	0.997717	rare
5:10687845-SNV	rare_af-ch	5	10687845	?	T	C	C	T	0.00229358	0.997706	rare
5:10687857-SNV	rare_af-ch	5	10687857	?	T	G	G	T	0.00229885	0.997701	rare
5:10687874-SNV	rare_af-ch	5	10687874	?	G	A	A	G	0.00230415	0.997696	rare
5:10687985-Del	rare_af-ch	5	10687985	?	TCTATGT	-	-	TCTATGT	0.002331	0.997669	rare
5:10688286-SNV	rare_af-ch	5	10688286	rs115667442	C	T	T	C	0.00649351	0.993506	rare
5:10688380-SNV	rare_af-ch	5	10688380	?	C	T	T	C	0.00240385	0.997596	rare
5:10688424-SNV	common_af-ch	5	10688424	rs62337566	T	C	C	T	0.135845	0.864155	common
5:10688754-SNV	rare_af-ch	5	10688754	rs181253054	C	T	T	C	0.00764192	0.992358	rare
5:10689035-SNV	rare_af-ch	5	10689035	?	G	A	A	G	0.00218341	0.997817	rare
5:10689055-SNV	common_af-ch	5	10689055	rs62337568	A	G	G	A	0.142232	0.857768	common
5:10689070-SNV	common_af-ch	5	10689070	rs1483301	T	C	C	T	0.427473	0.572527	common
5:10689127-SNV	rare_af-ch	5	10689127	rs368782384	C	T	T	C	0.00219298	0.997807	rare
5:10689176-SNV	rare_af-ch	5	10689176	rs56026836	C	T	T	C	0.0263158	0.973684	rare
5:10689299-SNV	rare_af-ch	5	10689299	?	A	G	G	A	0.00219298	0.997807	rare
5:10689342-SNV	rare_af-ch	5	10689342	?	A	G	G	A	0.00218818	0.997812	rare
5:10689542-SNV	rare_af-ch	5	10689542	?	C	A	A	C	0.00218341	0.997817	rare
5:10689562-SNV	common_af-ch	5	10689562	rs3776414	T	G	T	G	0.308114	0.691886	common
5:10689597-SNV	rare_af-ch	5	10689597	?	A	C	C	A	0.00218341	0.997817	rare
5:10689622-SNV	rare_af-ch	5	10689622	?	C	G	G	C	0.00218818	0.997812	rare
5:10689636-SNV	common_af-ch	5	10689636	rs3776415	A	C	C	A	0.253829	0.746171	common
5:10689672-SNV	rare_af-ch	5	10689672	?	C	T	T	C	0.00219298	0.997807	rare
5:10689744-SNV	rare_af-ch	5	10689744	?	G	T	T	G	0.0373626	0.962637	rare
5:10689749-Ins	rare_af-ch	5	10689749	?	-	A	A	-	0.0384615	0.961538	rare
5:10689768-SNV	common_af-ch	5	10689768	rs3822412	A	G	A	G	0.30989	0.69011	common
5:10689776-SNV	rare_af-ch	5	10689776	?	T	C	C	T	0.00219298	0.997807	rare
5:10689778-SNV	rare_af-ch	5	10689778	?	G	A	A	G	0.00219298	0.997807	rare
5:10689891-SNV	rare_af-ch	5	10689891	?	A	G	G	A	0.00218818	0.997812	rare
5:10689967-SNV	rare_af-ch	5	10689967	rs573730931	C	T	T	C	0.00218818	0.997812	rare
5:10690027-SNV	rare_af-ch	5	10690027	?	C	T	T	C	0.00220751	0.997792	rare
5:10690030-Ins	common_af-ch	5	10690030	rs5745277	-	G	G	-	0.145514	0.854486	common
5:10690107-SNV	rare_af-ch	5	10690107	rs142769083	G	A	A	G	0.0175055	0.982495	rare
5:10690219-Del	common_af-ch	5	10690219	rs143982222	ACTGC	-	-	ACTGC	0.285088	0.714912	common
5:10690277-SNV	rare_af-ch	5	10690277	?	G	T	T	G	0.00219298	0.997807	rare
5:10690509-Ins	rare_af-ch	5	10690509	rs5745274	-	ATCA	ATCA	-	0.00875274	0.991247	rare
5:10690533-SNV	rare_af-ch	5	10690533	?	A	T	T	A	0.00218818	0.997812	rare
5:10690579-SNV	common_af-ch	5	10690579	rs4701878	A	C	C	A	0.112691	0.887309	common
5:10690664-SNV	rare_af-ch	5	10690664	rs5745273	A	G	G	A	0.00881057	0.991189	rare
5:10690749-SNV	common_af-ch	5	10690749	rs5745271	T	G	T	G	0.280973	0.719027	common
5:10690813-Ins	common_af-ch	5	10690813	rs5745270	-	TGA	TGA	-	0.10177	0.89823	common
5:10690825-SNV	rare_af-ch	5	10690825	?	G	A	A	G	0.00111111	0.998889	rare
5:10690834-SNV	common_af-ch	5	10690834	rs5745269	C	T	T	C	0.0719027	0.928097	common
5:10691015-SNV	rare_af-ch	5	10691015	rs5745267	C	T	T	C	0.0218818	0.978118	rare
5:10691027-SNV	rare_af-ch	5	10691027	?	C	G	G	C	0.00218818	0.997812	rare
5:10691082-Ins	common_af-ch	5	10691082	rs574578797	-	T	T	-	0.145197	0.854803	common
5:10691100-SNV	common_af-ch	5	10691100	rs5745265	C	T	T	C	0.104803	0.895197	common
5:10691118-SNV	common_af-ch	5	10691118	rs5745264	G	A	G	A	0.301969	0.698031	common
5:10691467-SNV	rare_af-ch	5	10691467	rs116280613	A	C	C	A	0.0175055	0.982495	rare
5:10691499-SNV	common_af-ch	5	10691499	rs5745262	C	T	T	C	0.147702	0.852298	common
5:10691667-SNV	rare_af-ch	5	10691667	?	A	C	C	A	0.00218341	0.997817	rare
5:10692040-SNV	rare_af-ch	5	10692040	rs746750931	A	G	G	A	0.00218818	0.997812	rare
5:10692082-SNV	common_af-ch	5	10692082	rs11133623	T	C	C	T	0.318381	0.681619	common
5:10692092-SNV	rare_af-ch	5	10692092	?	A	T	T	A	0.00218818	0.997812	rare
5:10692289-Del	rare_af-ch	5	10692289	?	CAATATATTCAAGTTACTG	-	-	CAATATATTCAAGTTACTG	0.00218818	0.997812	rare
5:10692346-Del	common_af-ch	5	10692346	rs56245246	TT	-	TT	-	0.39364	0.60636	common
5:10692395-SNV	rare_af-ch	5	10692395	?	T	C	C	T	0.00218818	0.997812	rare
5:10692464-SNV	rare_af-ch	5	10692464	?	A	G	G	A	0.00218818	0.997812	rare
5:10692533-SNV	rare_af-ch	5	10692533	?	G	A	A	G	0.00218818	0.997812	rare
5:10692844-SNV	rare_af-ch	5	10692844	?	A	G	G	A	0.00218818	0.997812	rare
5:10692921-SNV	rare_af-ch	5	10692921	?	G	A	A	G	0.00218818	0.997812	rare
5:10693199-SNV	rare_af-ch	5	10693199	rs55816269	C	T	T	C	0.00875274	0.991247	rare
5:10693207-SNV	rare_af-ch	5	10693207	?	A	C	C	A	0.00218818	0.997812	rare
5:10693270-Del	common_af-ch	5	10693270	rs34658153	GTA	-	-	GTA	0.289474	0.710526	common
5:10693360-SNV	rare_af-ch	5	10693360	?	C	T	T	C	0.00218818	0.997812	rare
5:10693474-SNV	rare_af-ch	5	10693474	?	A	G	G	A	0.00218341	0.997817	rare
5:10693687-SNV	common_af-ch	5	10693687	rs6891527	G	A	A	G	0.305252	0.694748	common
5:10693707-SNV	rare_af-ch	5	10693707	?	A	G	G	A	0.00218818	0.997812	rare
5:10693820-Ins	common_af-ch	5	10693820	rs74825643	-	GGCT	GGCT	-	0.0689278	0.931072	common
5:10693822-Ins	common_af-ch	5	10693822	rs150683240	-	GCAGCCTC	GCAGCCTC	-	0.0689278	0.931072	common
5:10693846-SNV	rare_af-ch	5	10693846	?	T	C	C	T	0.00218818	0.997812	rare
5:10693887-SNV	rare_af-ch	5	10693887	rs62337569	T	C	C	T	0.0196937	0.980306	rare
5:10693896-SNV	common_af-ch	5	10693896	rs2918398	G	A	G	A	0.460613	0.539387	common
5:10693903-SNV	rare_af-ch	5	10693903	rs62337570	T	C	C	T	0.0196937	0.980306	rare
5:10694013-SNV	common_af-ch	5	10694013	rs16885157	T	C	C	T	0.150985	0.849015	common
5:10694084-SNV	rare_af-ch	5	10694084	?	C	T	T	C	0.00109409	0.998906	rare
5:10694183-SNV	rare_af-ch	5	10694183	rs536418309	C	T	T	C	0.00219298	0.997807	rare
5:10694193-Del	common_af-ch	5	10694193	?	CTCCACC	-	-	CTCCACC	0.0515351	0.948465	common
5:10694261-SNV	rare_af-ch	5	10694261	?	T	C	C	T	0.00219298	0.997807	rare
5:10694264-SNV	rare_af-ch	5	10694264	rs114691091	C	T	T	C	0.00548246	0.994518	rare
5:10694307-SNV	rare_af-ch	5	10694307	?	C	A	A	C	0.00218818	0.997812	rare
5:10694308-SNV	rare_af-ch	5	10694308	?	G	A	A	G	0.00218818	0.997812	rare
5:10694309-SNV	rare_af-ch	5	10694309	rs78405168	C	G	G	C	0.04814	0.95186	rare
5:10694316-SNV	rare_af-ch	5	10694316	?	G	T	T	G	0.00328228	0.996718	rare
5:10694410-SNV	rare_af-ch	5	10694410	rs80093305	G	C	C	G	0.00875274	0.991247	rare
5:10694492-Ins	rare_af-ch	5	10694492	?	-	AA	AA	-	0.00219298	0.997807	rare
5:10694527-SNV	rare_af-ch	5	10694527	?	T	C	C	T	0.00109409	0.998906	rare
5:10694548-SNV	rare_af-ch	5	10694548	rs115180225	G	A	A	G	0.0175055	0.982495	rare
5:10694570-SNV	rare_af-ch	5	10694570	?	C	G	G	C	0.00218818	0.997812	rare
5:10694578-SNV	rare_af-ch	5	10694578	?	A	G	G	A	0.00218818	0.997812	rare
5:10694602-SNV	rare_af-ch	5	10694602	rs536863583	G	A	A	G	0.012035	0.987965	rare
5:10694728-SNV	rare_af-ch	5	10694728	rs142750066	C	T	T	C	0.00547046	0.99453	rare
5:10694820-SNV	rare_af-ch	5	10694820	?	A	G	G	A	0.00218818	0.997812	rare
5:10694864-SNV	rare_af-ch	5	10694864	?	T	C	C	T	0.00218341	0.997817	rare
5:10694972-SNV	rare_af-ch	5	10694972	?	G	A	A	G	0.0185996	0.9814	rare
5:10695026-SNV	common_af-ch	5	10695026	rs3797113	T	C	C	T	0.099345	0.900655	common
5:10695124-SNV	rare_af-ch	5	10695124	?	C	T	T	C	0.00218341	0.997817	rare
5:10695244-SNV	rare_af-ch	5	10695244	?	T	C	C	T	0.00218341	0.997817	rare
5:10695269-SNV	rare_af-ch	5	10695269	rs756463109	A	G	G	A	0.00218341	0.997817	rare
5:10695370-SNV	common_af-ch	5	10695370	rs3797114	C	T	T	C	0.0940919	0.905908	common
5:10695380-SNV	common_af-ch	5	10695380	rs3797115	C	T	T	C	0.133479	0.866521	common
5:10695429-SNV	rare_af-ch	5	10695429	?	C	T	T	C	0.00109409	0.998906	rare
5:10695430-SNV	rare_af-ch	5	10695430	rs577135179	G	A	A	G	0.00218818	0.997812	rare
5:10695526-SNV	common_af-ch	5	10695526	rs2930047	T	C	T	C	0.275711	0.724289	common
5:10695533-SNV	rare_af-ch	5	10695533	rs77603956	C	T	T	C	0.02407	0.97593	rare
5:10695649-SNV	rare_af-ch	5	10695649	?	T	G	G	T	0.00219298	0.997807	rare
5:10695674-SNV	rare_af-ch	5	10695674	?	A	G	G	A	0.00218818	0.997812	rare
5:10695816-SNV	rare_af-ch	5	10695816	rs139568452	A	G	G	A	0.0283843	0.971616	rare
5:10695829-SNV	rare_af-ch	5	10695829	?	T	C	C	T	0.00218341	0.997817	rare
5:10696038-SNV	rare_af-ch	5	10696038	rs186754188	T	C	C	T	0.00218341	0.997817	rare
5:10696059-SNV	rare_af-ch	5	10696059	?	G	A	A	G	0.00218341	0.997817	rare
5:10696173-SNV	rare_af-ch	5	10696173	?	C	A	A	C	0.00218818	0.997812	rare
5:10696200-SNV	rare_af-ch	5	10696200	?	T	C	C	T	0.00219298	0.997807	rare
5:10696243-SNV	rare_af-ch	5	10696243	?	C	T	T	C	0.00218818	0.997812	rare
5:10696253-SNV	rare_af-ch	5	10696253	?	C	T	T	C	0.00218818	0.997812	rare
5:10696465-SNV	rare_af-ch	5	10696465	?	T	C	C	T	0.00218818	0.997812	rare
5:10697016-SNV	rare_af-ch	5	10697016	?	C	G	G	C	0.00218818	0.997812	rare
5:10697158-SNV	rare_af-ch	5	10697158	?	C	T	T	C	0.00218818	0.997812	rare
5:10697161-SNV	rare_af-ch	5	10697161	?	A	T	T	A	0.00218818	0.997812	rare
5:10697175-SNV	rare_af-ch	5	10697175	?	A	G	G	A	0.00218818	0.997812	rare
5:10697342-Del	rare_af-ch	5	10697342	?	G	-	-	G	0.0284464	0.971554	rare
5:10697343-SNV	rare_af-ch	5	10697343	?	C	T	T	C	0.0284464	0.971554	rare
5:10697348-Ins	rare_af-ch	5	10697348	?	-	G	G	-	0.0273523	0.972648	rare
5:10697350-SNV	rare_af-ch	5	10697350	?	A	C	C	A	0.0306346	0.969365	rare
5:10697364-SNV	common_af-ch	5	10697364	rs3797119	C	T	T	C	0.0929978	0.907002	common
5:10697388-SNV	common_af-ch	5	10697388	rs5745254	G	A	A	G	0.0568928	0.943107	common
5:10697547-SNV	common_af-ch	5	10697547	rs5745252	C	T	T	C	0.080786	0.919214	common
5:10697553-SNV	rare_af-ch	5	10697553	rs5745251	C	T	T	C	0.0272926	0.972707	rare
5:10697576-SNV	rare_af-ch	5	10697576	rs5745250	T	C	C	T	0.00873362	0.991266	rare
5:10697970-SNV	rare_af-ch	5	10697970	rs5745247	G	A	A	G	0.00875274	0.991247	rare
5:10698038-Ins	common_af-ch	5	10698038	?	-	ACAC	ACAC	-	0.0934066	0.906593	common
5:10698054-SNV	rare_af-ch	5	10698054	?	A	G	G	A	0.00219298	0.997807	rare
5:10698132-SNV	rare_af-ch	5	10698132	?	A	G	G	A	0.00219298	0.997807	rare
5:10698195-SNV	rare_af-ch	5	10698195	?	C	A	A	C	0.00218818	0.997812	rare
5:10698279-SNV	rare_af-ch	5	10698279	rs115534960	G	C	C	G	0.0350877	0.964912	rare
5:10698370-SNV	rare_af-ch	5	10698370	?	C	T	T	C	0.0021978	0.997802	rare
5:10698398-SNV	rare_af-ch	5	10698398	?	A	T	T	A	0.0143172	0.985683	rare
5:10698507-SNV	common_af-ch	5	10698507	rs56351273	G	A	A	G	0.0835165	0.916484	common
5:10698569-SNV	common_af-ch	5	10698569	rs2930048	C	G	C	G	0.373626	0.626374	common
5:10698579-SNV	common_af-ch	5	10698579	rs56322014	G	A	A	G	0.0833333	0.916667	common
5:10698686-SNV	rare_af-ch	5	10698686	?	T	C	C	T	0.00219298	0.997807	rare
5:10698716-SNV	rare_af-ch	5	10698716	?	G	A	A	G	0.00219298	0.997807	rare
5:10698812-SNV	rare_af-ch	5	10698812	?	A	C	C	A	0.0219298	0.97807	rare
5:10698836-Ins	common_af-ch	5	10698836	rs142281423	-	TCTA	TCTA	-	0.0811404	0.91886	common
5:10699188-SNV	rare_af-ch	5	10699188	rs2118708	C	T	T	C	0.036105	0.963895	rare
5:10699288-Del	rare_af-ch	5	10699288	?	CTAC	-	-	CTAC	0.00656455	0.993435	rare
5:10699394-SNV	rare_af-ch	5	10699394	rs62337572	G	A	A	G	0.00875274	0.991247	rare
5:10699469-SNV	rare_af-ch	5	10699469	?	T	C	C	T	0.00218818	0.997812	rare
5:10699490-SNV	common_af-ch	5	10699490	rs2930049	A	G	G	A	0.294956	0.705044	common
5:10699522-SNV	rare_af-ch	5	10699522	rs17768377	C	T	T	C	0.00327511	0.996725	rare
5:10699669-SNV	rare_af-ch	5	10699669	?	G	C	C	G	0.00218341	0.997817	rare
5:10699694-SNV	rare_af-ch	5	10699694	?	C	A	A	C	0.00218341	0.997817	rare
5:10699771-SNV	common_af-ch	5	10699771	rs3756405	C	G	G	C	0.131579	0.868421	common
5:10699791-SNV	rare_af-ch	5	10699791	?	A	C	C	A	0.0021978	0.997802	rare
5:10699970-SNV	rare_af-ch	5	10699970	?	G	C	C	G	0.00218818	0.997812	rare
5:10699997-SNV	rare_af-ch	5	10699997	?	G	A	A	G	0.00218818	0.997812	rare
5:10700127-SNV	common_af-ch	5	10700127	rs2930050	G	A	A	G	0.292763	0.707237	common
5:10700130-SNV	rare_af-ch	5	10700130	rs80026892	C	T	T	C	0.0405702	0.95943	rare
5:10700214-SNV	rare_af-ch	5	10700214	?	T	C	C	T	0.00219298	0.997807	rare
5:10700223-SNV	rare_af-ch	5	10700223	?	C	T	T	C	0.00219298	0.997807	rare
5:10700257-SNV	rare_af-ch	5	10700257	?	C	G	G	C	0.00219298	0.997807	rare
5:10700277-SNV	rare_af-ch	5	10700277	?	A	T	T	A	0.00219298	0.997807	rare
5:10700311-SNV	rare_af-ch	5	10700311	?	C	T	T	C	0.0032967	0.996703	rare
5:10700415-SNV	rare_af-ch	5	10700415	?	A	G	G	A	0.00218818	0.997812	rare
5:10700450-SNV	rare_af-ch	5	10700450	?	C	A	A	C	0.00218818	0.997812	rare
5:10700461-Ins	rare_af-ch	5	10700461	?	-	ATCT	ATCT	-	0.00218818	0.997812	rare
5:10700486-SNV	rare_af-ch	5	10700486	?	C	T	T	C	0.00219298	0.997807	rare
5:10700670-SNV	rare_af-ch	5	10700670	?	T	G	G	T	0.00218818	0.997812	rare
5:10700804-SNV	rare_af-ch	5	10700804	?	G	A	A	G	0.00218818	0.997812	rare
5:10700847-SNV	rare_af-ch	5	10700847	?	T	C	C	T	0.00219298	0.997807	rare
5:10700865-SNV	rare_af-ch	5	10700865	rs78733587	G	T	T	G	0.0241228	0.975877	rare
5:10700875-SNV	rare_af-ch	5	10700875	?	C	T	T	C	0.00219298	0.997807	rare
5:10700974-SNV	rare_af-ch	5	10700974	rs75490512	C	A	A	C	0.0317287	0.968271	rare
5:10701251-SNV	common_af-ch	5	10701251	rs2918395	A	G	G	A	0.319475	0.680525	common
5:10701309-SNV	rare_af-ch	5	10701309	rs62337574	G	T	T	G	0.0382932	0.961707	rare
5:10701514-SNV	common_af-ch	5	10701514	rs3756407	A	G	G	A	0.129913	0.870087	common
5:10701615-SNV	common_af-ch	5	10701615	rs3756408	A	G	G	A	0.132675	0.867325	common
5:10701646-SNV	rare_af-ch	5	10701646	?	G	T	T	G	0.0220264	0.977974	rare
5:10701707-Del	rare_af-ch	5	10701707	?	GGGGGAC	-	-	GGGGGAC	0.00223714	0.997763	rare
5:10701761-SNV	rare_af-ch	5	10701761	?	G	A	A	G	0.00218818	0.997812	rare
5:10702001-SNV	rare_af-ch	5	10702001	?	A	T	T	A	0.00218341	0.997817	rare
5:10702034-SNV	common_af-ch	5	10702034	rs2918394	G	A	A	G	0.105895	0.894105	common
5:10702043-SNV	rare_af-ch	5	10702043	?	G	A	A	G	0.00218341	0.997817	rare
5:10702142-SNV	rare_af-ch	5	10702142	?	G	A	A	G	0.00219298	0.997807	rare
5:10702149-SNV	rare_af-ch	5	10702149	?	T	C	C	T	0.00219298	0.997807	rare
5:10702210-SNV	rare_af-ch	5	10702210	?	A	G	G	A	0.00218341	0.997817	rare
5:10702284-SNV	rare_af-ch	5	10702284	?	C	T	T	C	0.00547046	0.99453	rare
5:10702466-SNV	rare_af-ch	5	10702466	?	G	A	A	G	0.00218341	0.997817	rare
5:10702467-SNV	common_af-ch	5	10702467	rs62337575	C	T	T	C	0.0676856	0.932314	common
5:10702483-Del	common_af-ch	5	10702483	rs796225759	GCAAAAGAG	-	-	GCAAAAGAG	0.069869	0.930131	common
5:10702688-SNV	common_af-ch	5	10702688	rs3822414	C	T	T	C	0.0912088	0.908791	common
5:10702751-SNV	common_af-ch	5	10702751	rs62337576	A	G	G	A	0.069869	0.930131	common
5:10702910-SNV	rare_af-ch	5	10702910	?	C	T	T	C	0.00109409	0.998906	rare
5:10702932-SNV	rare_af-ch	5	10702932	?	C	G	G	C	0.00218818	0.997812	rare
5:10702946-SNV	common_af-ch	5	10702946	rs62337577	C	A	A	C	0.0689278	0.931072	common
5:10703155-SNV	rare_af-ch	5	10703155	?	C	T	T	C	0.00218818	0.997812	rare
5:10703223-SNV	rare_af-ch	5	10703223	?	C	A	A	C	0.00109409	0.998906	rare
5:10703252-Ins	rare_af-ch	5	10703252	?	-	A	A	-	0.00218818	0.997812	rare
5:10703254-Ins	rare_af-ch	5	10703254	?	-	CAGCTGCAGGCT	CAGCTGCAGGCT	-	0.00218818	0.997812	rare
5:10703274-SNV	rare_af-ch	5	10703274	?	C	G	G	C	0.00219298	0.997807	rare
5:10703291-SNV	rare_af-ch	5	10703291	?	T	C	C	T	0.00218818	0.997812	rare
5:10703314-Del	rare_af-ch	5	10703314	?	AAAA	-	-	AAAA	0.012035	0.987965	rare
5:10703343-SNV	rare_af-ch	5	10703343	?	G	A	A	G	0.00218818	0.997812	rare
5:10703374-SNV	rare_af-ch	5	10703374	?	A	G	G	A	0.00218818	0.997812	rare
5:10703515-SNV	rare_af-ch	5	10703515	?	G	T	T	G	0.0021978	0.997802	rare
5:10703532-SNV	rare_af-ch	5	10703532	?	C	A	A	C	0.00219298	0.997807	rare
5:10703537-SNV	common_af-ch	5	10703537	rs2964782	C	T	T	C	0.310307	0.689693	common
5:10703675-SNV	rare_af-ch	5	10703675	rs1483302	A	T	T	A	0.00873362	0.991266	rare
5:10703679-SNV	rare_af-ch	5	10703679	rs116166773	T	A	A	T	0.0240175	0.975983	rare
5:10703692-SNV	rare_af-ch	5	10703692	?	G	A	A	G	0.00218341	0.997817	rare
5:10703729-SNV	rare_af-ch	5	10703729	rs144737292	T	G	G	T	0.0174672	0.982533	rare
5:10703789-SNV	rare_af-ch	5	10703789	rs115051003	A	G	G	A	0.02407	0.97593	rare
5:10703846-SNV	rare_af-ch	5	10703846	?	G	A	A	G	0.00218818	0.997812	rare
5:10704037-SNV	rare_af-ch	5	10704037	?	A	G	G	A	0.00218818	0.997812	rare
5:10704126-SNV	rare_af-ch	5	10704126	?	T	C	C	T	0.00218818	0.997812	rare
5:10704225-SNV	rare_af-ch	5	10704225	?	C	G	G	C	0.00218818	0.997812	rare
5:10704335-SNV	rare_af-ch	5	10704335	?	G	A	A	G	0.00218818	0.997812	rare
5:10704484-SNV	rare_af-ch	5	10704484	?	T	C	C	T	0.00218818	0.997812	rare
5:10704622-SNV	common_af-ch	5	10704622	rs2930051	C	T	T	C	0.298246	0.701754	common
5:10704667-SNV	rare_af-ch	5	10704667	?	G	C	C	G	0.00218818	0.997812	rare
5:10704737-SNV	rare_af-ch	5	10704737	?	C	T	T	C	0.00218818	0.997812	rare
5:10704797-SNV	common_af-ch	5	10704797	rs2918392	T	C	T	C	0.339168	0.660832	common
5:10704901-SNV	rare_af-ch	5	10704901	?	G	A	A	G	0.00109409	0.998906	rare
5:10705027-SNV	rare_af-ch	5	10705027	?	G	C	C	G	0.00218818	0.997812	rare
5:10705097-SNV	rare_af-ch	5	10705097	rs13176602	G	A	A	G	0.0010917	0.998908	rare
5:10705146-SNV	rare_af-ch	5	10705146	?	G	A	A	G	0.00218341	0.997817	rare
5:10705199-SNV	common_af-ch	5	10705199	rs114846396	G	A	A	G	0.059081	0.940919	common
5:10705261-SNV	rare_af-ch	5	10705261	?	C	A	A	C	0.00218818	0.997812	rare
5:10705279-Ins	rare_af-ch	5	10705279	?	-	G	G	-	0.00218818	0.997812	rare
5:10705280-Ins	rare_af-ch	5	10705280	?	-	TCAAAC	TCAAAC	-	0.0142544	0.985746	rare
5:10705291-SNV	rare_af-ch	5	10705291	?	A	G	G	A	0.00218818	0.997812	rare
5:10705486-SNV	common_af-ch	5	10705486	rs2918391	C	T	T	C	0.320569	0.679431	common
5:10705732-SNV	rare_af-ch	5	10705732	rs867213272	C	T	T	C	0.00218818	0.997812	rare
5:10705745-SNV	rare_af-ch	5	10705745	rs759076905	T	C	C	T	0.00218818	0.997812	rare
5:10705768-SNV	common_af-ch	5	10705768	rs3797123	G	T	T	G	0.095186	0.904814	common
5:10705833-SNV	rare_af-ch	5	10705833	?	G	C	C	G	0.00218341	0.997817	rare
5:10706055-SNV	rare_af-ch	5	10706055	?	C	T	T	C	0.00218341	0.997817	rare
5:10706152-SNV	common_af-ch	5	10706152	rs900535	A	G	A	G	0.343202	0.656798	common
5:10706615-SNV	rare_af-ch	5	10706615	?	C	A	A	C	0.00218341	0.997817	rare
5:10706630-SNV	rare_af-ch	5	10706630	?	T	C	C	T	0.00218341	0.997817	rare
5:10706705-SNV	rare_af-ch	5	10706705	?	T	C	C	T	0.00218341	0.997817	rare
5:10706733-SNV	rare_af-ch	5	10706733	?	T	C	C	T	0.00218341	0.997817	rare
5:10706812-SNV	rare_af-ch	5	10706812	?	C	G	G	C	0.00218341	0.997817	rare
5:10706824-SNV	rare_af-ch	5	10706824	?	A	G	G	A	0.00218341	0.997817	rare
5:10706992-SNV	rare_af-ch	5	10706992	?	C	T	T	C	0.00218341	0.997817	rare
5:10707026-SNV	common_af-ch	5	10707026	rs2930052	G	A	A	G	0.302402	0.697598	common
5:10707067-SNV	rare_af-ch	5	10707067	rs74520780	C	T	T	C	0.0174672	0.982533	rare
5:10707225-SNV	rare_af-ch	5	10707225	?	C	G	G	C	0.00218341	0.997817	rare
5:10707267-SNV	rare_af-ch	5	10707267	?	A	G	G	A	0.00218341	0.997817	rare
5:10707449-SNV	rare_af-ch	5	10707449	?	C	T	T	C	0.00218818	0.997812	rare
5:10707485-SNV	rare_af-ch	5	10707485	rs527840122	C	T	T	C	0.00218818	0.997812	rare
5:10707523-SNV	common_af-ch	5	10707523	rs2930053	G	A	A	G	0.279605	0.720395	common
5:10707735-SNV	rare_af-ch	5	10707735	?	C	T	T	C	0.00109649	0.998904	rare
5:10707742-SNV	common_af-ch	5	10707742	rs2930054	T	C	C	T	0.292308	0.707692	common
5:10707761-SNV	rare_af-ch	5	10707761	rs114757411	G	A	A	G	0.0350109	0.964989	rare
5:10707870-SNV	common_af-ch	5	10707870	rs3797126	T	C	C	T	0.173961	0.826039	common
5:10707873-SNV	rare_af-ch	5	10707873	?	G	A	A	G	0.00219298	0.997807	rare
5:10707905-SNV	common_af-ch	5	10707905	rs62337596	A	G	G	A	0.0634573	0.936543	common
5:10707921-SNV	rare_af-ch	5	10707921	?	G	T	T	G	0.00218818	0.997812	rare
5:10708130-SNV	rare_af-ch	5	10708130	?	C	T	T	C	0.00328228	0.996718	rare
5:10708270-SNV	rare_af-ch	5	10708270	?	T	A	A	T	0.00218341	0.997817	rare
5:10708337-SNV	rare_af-ch	5	10708337	?	T	A	A	T	0.00218341	0.997817	rare
5:10708395-SNV	rare_af-ch	5	10708395	?	G	T	T	G	0.0175439	0.982456	rare
5:10708400-SNV	rare_af-ch	5	10708400	?	A	T	T	A	0.0175055	0.982495	rare
5:10708401-SNV	rare_af-ch	5	10708401	?	A	T	T	A	0.0175055	0.982495	rare
5:10708416-Del	common_af-ch	5	10708416	rs202224433	AT	-	-	AT	0.0747253	0.925275	common
5:10708493-SNV	rare_af-ch	5	10708493	?	T	C	C	T	0.00222717	0.997773	rare
5:10708652-SNV	rare_af-ch	5	10708652	?	T	C	C	T	0.00218341	0.997817	rare
5:10708706-SNV	rare_af-ch	5	10708706	?	A	T	T	A	0.00218341	0.997817	rare
5:10708723-SNV	rare_af-ch	5	10708723	?	G	A	A	G	0.00218341	0.997817	rare
5:10708899-SNV	rare_af-ch	5	10708899	?	T	C	C	T	0.00218341	0.997817	rare
5:10708940-SNV	rare_af-ch	5	10708940	?	G	A	A	G	0.00218341	0.997817	rare
5:10708966-SNV	rare_af-ch	5	10708966	?	T	C	C	T	0.00218341	0.997817	rare
5:10709055-SNV	rare_af-ch	5	10709055	?	G	A	A	G	0.00218341	0.997817	rare
5:10709076-SNV	rare_af-ch	5	10709076	?	G	C	C	G	0.00218341	0.997817	rare
5:10709132-SNV	rare_af-ch	5	10709132	?	C	T	T	C	0.00218341	0.997817	rare
5:10709145-SNV	rare_af-ch	5	10709145	?	T	C	C	T	0.00218341	0.997817	rare
5:10709313-SNV	rare_af-ch	5	10709313	?	T	C	C	T	0.00327511	0.996725	rare
5:10709407-SNV	rare_af-ch	5	10709407	?	G	A	A	G	0.00218341	0.997817	rare
5:10709437-SNV	rare_af-ch	5	10709437	rs561204439	C	T	T	C	0.00328228	0.996718	rare
5:10709607-SNV	rare_af-ch	5	10709607	rs78380666	T	A	A	T	0.02407	0.97593	rare
5:10709668-SNV	rare_af-ch	5	10709668	?	G	A	A	G	0.00219298	0.997807	rare
5:10709789-SNV	rare_af-ch	5	10709789	?	T	C	C	T	0.00218341	0.997817	rare
5:10709968-SNV	common_af-ch	5	10709968	rs2964780	G	C	C	G	0.282561	0.717439	common
5:10709982-SNV	rare_af-ch	5	10709982	rs5745245	A	G	G	A	0.0109649	0.989035	rare
5:10709989-SNV	rare_af-ch	5	10709989	?	T	C	C	T	0.0153173	0.984683	rare
5:10709996-SNV	rare_af-ch	5	10709996	?	A	T	T	A	0.0153173	0.984683	rare
5:10710147-SNV	common_af-ch	5	10710147	rs2930055	T	C	C	T	0.341357	0.658643	common
5:10710247-SNV	common_af-ch	5	10710247	rs3776421	G	A	A	G	0.0940919	0.905908	common
5:10710269-SNV	rare_af-ch	5	10710269	?	A	C	C	A	0.00218818	0.997812	rare
5:10710346-Del	rare_af-ch	5	10710346	rs5745243	TAAGGAAGCCTTCACAGCC	-	-	TAAGGAAGCCTTCACAGCC	0.036105	0.963895	rare
5:10710549-SNV	common_af-ch	5	10710549	rs5745242	C	T	T	C	0.0714286	0.928571	common
5:10710569-SNV	rare_af-ch	5	10710569	?	G	A	A	G	0.0021978	0.997802	rare
5:10710669-SNV	rare_af-ch	5	10710669	?	T	C	C	T	0.00218818	0.997812	rare
5:10710670-SNV	rare_af-ch	5	10710670	rs193266103	G	A	A	G	0.00218818	0.997812	rare
5:10710714-SNV	rare_af-ch	5	10710714	?	C	T	T	C	0.0021978	0.997802	rare
5:10710716-SNV	common_af-ch	5	10710716	rs267988	A	G	A	G	0.473626	0.526374	common
5:10710734-SNV	rare_af-ch	5	10710734	?	C	G	G	C	0.0021978	0.997802	rare
5:10710944-SNV	rare_af-ch	5	10710944	?	C	T	T	C	0.00219298	0.997807	rare
5:10711042-SNV	rare_af-ch	5	10711042	?	G	A	A	G	0.00218341	0.997817	rare
5:10711191-SNV	rare_af-ch	5	10711191	?	C	A	A	C	0.00218341	0.997817	rare
5:10711217-SNV	rare_af-ch	5	10711217	?	G	A	A	G	0.00218341	0.997817	rare
5:10711232-SNV	rare_af-ch	5	10711232	?	C	T	T	C	0.00218818	0.997812	rare
5:10711248-SNV	rare_af-ch	5	10711248	?	C	T	T	C	0.00219298	0.997807	rare
5:10711262-SNV	rare_af-ch	5	10711262	?	T	C	C	T	0.00218818	0.997812	rare
5:10711289-SNV	rare_af-ch	5	10711289	?	G	T	T	G	0.00218818	0.997812	rare
5:10711303-SNV	rare_af-ch	5	10711303	rs5745235	G	A	A	G	0.0186404	0.98136	rare
5:10711320-SNV	rare_af-ch	5	10711320	?	G	A	A	G	0.00219298	0.997807	rare
5:10711382-SNV	rare_af-ch	5	10711382	rs370386725	G	A	A	G	0.00219298	0.997807	rare
5:10711384-SNV	rare_af-ch	5	10711384	?	T	C	C	T	0.00219298	0.997807	rare
5:10711404-SNV	rare_af-ch	5	10711404	?	C	G	G	C	0.00219298	0.997807	rare
5:10711449-SNV	rare_af-ch	5	10711449	?	G	A	A	G	0.00219298	0.997807	rare
5:10711587-SNV	rare_af-ch	5	10711587	rs5745233	C	T	T	C	0.0393873	0.960613	rare
5:10711616-SNV	rare_af-ch	5	10711616	?	T	C	C	T	0.00218818	0.997812	rare
5:10711664-SNV	common_af-ch	5	10711664	rs5745232	C	T	T	C	0.11488	0.88512	common
5:10711730-SNV	rare_af-ch	5	10711730	rs5745230	C	T	T	C	0.00875274	0.991247	rare
5:10711898-SNV	rare_af-ch	5	10711898	rs112184351	T	C	C	T	0.0175055	0.982495	rare
5:10711910-SNV	rare_af-ch	5	10711910	?	T	C	C	T	0.00218818	0.997812	rare
5:10711914-SNV	rare_af-ch	5	10711914	rs55764679	T	C	C	T	0.00984683	0.990153	rare
5:10711964-SNV	rare_af-ch	5	10711964	?	A	G	G	A	0.00218818	0.997812	rare
5:10712199-SNV	common_af-ch	5	10712199	rs7733385	G	A	A	G	0.204396	0.795604	common
5:10712418-SNV	rare_af-ch	5	10712418	?	C	T	T	C	0.0010989	0.998901	rare
5:10712425-SNV	rare_af-ch	5	10712425	rs116069529	T	C	C	T	0.0385463	0.961454	rare
5:10712434-Del	common_af-ch	5	10712434	rs143308628	C	-	-	C	0.130482	0.869518	common
5:10712454-SNV	rare_af-ch	5	10712454	?	A	G	G	A	0.00219298	0.997807	rare
5:10712517-Ins	rare_af-ch	5	10712517	?	-	G	G	-	0.0021978	0.997802	rare
5:10712560-SNV	common_af-ch	5	10712560	rs76844510	C	T	T	C	0.0504386	0.949561	common
5:10712564-SNV	common_af-ch	5	10712564	rs6898580	A	G	G	A	0.132675	0.867325	common
5:10712603-SNV	rare_af-ch	5	10712603	?	T	C	C	T	0.00219298	0.997807	rare
5:10712624-SNV	common_af-ch	5	10712624	rs267987	A	G	A	G	0.155702	0.844298	common
5:10712664-SNV	common_af-ch	5	10712664	rs62337599	T	C	C	T	0.241758	0.758242	common
5:10712761-SNV	rare_af-ch	5	10712761	rs113080540	G	A	A	G	0.0306346	0.969365	rare
5:10712783-SNV	rare_af-ch	5	10712783	rs267986	C	T	C	T	0.0208333	0.979167	rare
5:10712904-SNV	rare_af-ch	5	10712904	rs146641465	G	A	A	G	0.00218341	0.997817	rare
5:10712910-SNV	rare_af-ch	5	10712910	rs184512716	G	A	A	G	0.0393013	0.960699	rare
5:10712911-SNV	rare_af-ch	5	10712911	rs190250552	A	G	G	A	0.0393013	0.960699	rare
5:10712920-SNV	rare_af-ch	5	10712920	?	A	G	G	A	0.00218341	0.997817	rare
5:10712951-SNV	rare_af-ch	5	10712951	?	T	C	C	T	0.00218341	0.997817	rare
5:10713140-Del	rare_af-ch	5	10713140	?	ACC	-	-	ACC	0.00218341	0.997817	rare
5:10713202-SNV	rare_af-ch	5	10713202	?	T	C	C	T	0.00218341	0.997817	rare
5:10713220-Del	rare_af-ch	5	10713220	?	ATTTA	-	-	ATTTA	0.00218341	0.997817	rare
5:10713380-SNV	rare_af-ch	5	10713380	rs72742375	G	A	A	G	0.010917	0.989083	rare
5:10713395-SNV	common_af-ch	5	10713395	rs267985	G	A	A	G	0.266376	0.733624	common
5:10713462-SNV	common_af-ch	5	10713462	rs115778154	C	T	T	C	0.0690789	0.930921	common
5:10713640-SNV	rare_af-ch	5	10713640	?	C	G	G	C	0.00218818	0.997812	rare
5:10713649-SNV	rare_af-ch	5	10713649	?	C	T	T	C	0.00218818	0.997812	rare
5:10713663-SNV	rare_af-ch	5	10713663	?	C	T	T	C	0.00218818	0.997812	rare
5:10713839-SNV	rare_af-ch	5	10713839	?	C	T	T	C	0.0021978	0.997802	rare
5:10713901-SNV	rare_af-ch	5	10713901	rs76063789	C	T	T	C	0.0492341	0.950766	rare
5:10713917-SNV	rare_af-ch	5	10713917	rs77638472	C	T	T	C	0.0383772	0.961623	rare
5:10713918-SNV	common_af-ch	5	10713918	rs2918389	G	A	A	G	0.289474	0.710526	common
5:10714010-SNV	rare_af-ch	5	10714010	?	G	T	T	G	0.00218818	0.997812	rare
5:10714061-SNV	rare_af-ch	5	10714061	rs774301646	G	A	A	G	0.00218818	0.997812	rare
5:10714073-SNV	rare_af-ch	5	10714073	?	C	G	G	C	0.00218818	0.997812	rare
5:10714081-SNV	common_af-ch	5	10714081	rs4701879	T	C	C	T	0.16557	0.83443	common
5:10714120-SNV	rare_af-ch	5	10714120	?	G	A	A	G	0.00218818	0.997812	rare
5:10714201-SNV	common_af-ch	5	10714201	rs5745228	G	T	T	G	0.126638	0.873362	common
5:10714202-SNV	rare_af-ch	5	10714202	?	A	G	G	A	0.00218341	0.997817	rare
5:10714214-SNV	rare_af-ch	5	10714214	rs552544550	T	C	C	T	0.00218341	0.997817	rare
5:10714225-SNV	rare_af-ch	5	10714225	rs755381975	G	A	A	G	0.00218341	0.997817	rare
5:10714364-SNV	common_af-ch	5	10714364	rs267984	T	A	A	T	0.265864	0.734136	common
5:10714425-SNV	rare_af-ch	5	10714425	?	T	C	C	T	0.00218341	0.997817	rare
5:10714754-SNV	rare_af-ch	5	10714754	?	A	G	G	A	0.00219298	0.997807	rare
5:10714795-SNV	rare_af-ch	5	10714795	?	C	T	T	C	0.00220264	0.997797	rare
5:10714970-SNV	rare_af-ch	5	10714970	?	G	A	A	G	0.00224215	0.997758	rare
5:10715158-SNV	rare_af-ch	5	10715158	?	C	T	T	C	0.00109649	0.998904	rare
5:10715238-SNV	common_af-ch	5	10715238	rs5745225	T	C	C	T	0.133188	0.866812	common
5:10715377-Ins	rare_af-ch	5	10715377	?	-	T	T	-	0.00218341	0.997817	rare
5:10715539-SNV	rare_af-ch	5	10715539	rs5745224	G	C	C	G	0.00984683	0.990153	rare
5:10715595-SNV	common_af-ch	5	10715595	rs5745223	A	G	G	A	0.129103	0.870897	common
5:10715606-SNV	rare_af-ch	5	10715606	?	T	C	C	T	0.00218818	0.997812	rare
5:10715677-SNV	common_af-ch	5	10715677	rs267982	C	T	T	C	0.259868	0.740132	common
5:10715767-SNV	rare_af-ch	5	10715767	rs79813961	G	A	A	G	0.0495595	0.950441	rare
5:10715792-Ins	rare_af-ch	5	10715792	rs5745220	-	A	A	-	0.0494505	0.950549	rare
5:10716079-Ins	rare_af-ch	5	10716079	?	-	A	A	-	0.00219298	0.997807	rare
5:10716175-SNV	rare_af-ch	5	10716175	?	C	T	T	C	0.00218818	0.997812	rare
5:10716197-SNV	rare_af-ch	5	10716197	?	G	A	A	G	0.00218818	0.997812	rare
5:10716306-SNV	rare_af-ch	5	10716306	?	C	T	T	C	0.00218341	0.997817	rare
5:10716307-SNV	rare_af-ch	5	10716307	?	G	A	A	G	0.00218341	0.997817	rare
5:10716414-SNV	rare_af-ch	5	10716414	?	G	A	A	G	0.00218818	0.997812	rare
5:10716703-SNV	common_af-ch	5	10716703	rs56113509	A	G	G	A	0.0670732	0.932927	common
5:10717183-SNV	common_af-ch	5	10717183	rs55829829	C	G	G	C	0.0989975	0.901003	common
5:10717308-SNV	rare_af-ch	5	10717308	?	C	T	T	C	0.00136986	0.99863	rare
5:10717386-SNV	common_af-ch	5	10717386	rs267980	A	C	C	A	0.233957	0.766043	common
5:10717452-SNV	common_af-ch	5	10717452	rs55665804	T	G	G	T	0.0934466	0.906553	common
5:10717917-Del	rare_af-ch	5	10717917	?	G	-	-	G	0.0453488	0.954651	rare
5:10717919-Ins	rare_af-ch	5	10717919	?	-	TAG	TAG	-	0.0453488	0.954651	rare
5:10718089-SNV	rare_af-ch	5	10718089	?	T	C	C	T	0.00247525	0.997525	rare
5:10718455-SNV	rare_af-ch	5	10718455	?	T	G	G	T	0.00251256	0.997487	rare
5:10719053-SNV	rare_af-ch	5	10719053	?	C	T	T	C	0.00225225	0.997748	rare
5:10719103-SNV	rare_af-ch	5	10719103	?	T	C	C	T	0.00222222	0.997778	rare
5:10719132-SNV	common_af-ch	5	10719132	rs267979	C	T	C	T	0.158186	0.841814	common
5:10719292-SNV	rare_af-ch	5	10719292	?	T	C	C	T	0.00241546	0.997585	rare
5:10719328-SNV	rare_af-ch	5	10719328	?	A	G	G	A	0.00259067	0.997409	rare
5:10719355-SNV	rare_af-ch	5	10719355	?	T	C	C	T	0.00278552	0.997214	rare
5:10719533-SNV	rare_af-ch	5	10719533	?	A	G	G	A	0.00289855	0.997101	rare
5:10719599-SNV	rare_af-ch	5	10719599	?	C	T	T	C	0.00337838	0.996622	rare
5:10719781-SNV	rare_af-ch	5	10719781	rs751017293	G	A	A	G	0.00793651	0.992063	rare
5:10719794-SNV	rare_af-ch	5	10719794	?	A	G	G	A	0.00390625	0.996094	rare
5:10719798-SNV	rare_af-ch	5	10719798	?	A	G	G	A	0.00381679	0.996183	rare
5:10719800-SNV	rare_af-ch	5	10719800	?	G	A	A	G	0.00393701	0.996063	rare
5:10719804-SNV	common_af-ch	5	10719804	rs267978	T	C	C	T	0.0865385	0.913462	common
5:10719815-SNV	rare_af-ch	5	10719815	?	C	G	G	C	0.00362319	0.996377	rare
5:10719830-SNV	rare_af-ch	5	10719830	?	T	C	C	T	0.00680272	0.993197	rare
5:10719924-SNV	rare_af-ch	5	10719924	rs558648791	A	G	G	A	0.00353357	0.996466	rare
5:10720032-SNV	common_af-ch	5	10720032	rs56082127	A	C	C	A	0.200739	0.799261	common
5:10720143-SNV	rare_af-ch	5	10720143	?	T	C	C	T	0.00220264	0.997797	rare
5:10720166-SNV	rare_af-ch	5	10720166	?	T	C	C	T	0.00219298	0.997807	rare
5:10720245-SNV	rare_af-ch	5	10720245	?	C	T	T	C	0.00219298	0.997807	rare
5:10720338-SNV	rare_af-ch	5	10720338	?	G	A	A	G	0.0154867	0.984513	rare
5:10720353-SNV	rare_af-ch	5	10720353	?	C	G	G	C	0.013363	0.986637	rare
5:10720368-SNV	rare_af-ch	5	10720368	?	T	C	C	T	0.01	0.99	rare
5:10720370-SNV	rare_af-ch	5	10720370	?	C	T	T	C	0.01	0.99	rare
5:10720374-SNV	rare_af-ch	5	10720374	?	C	T	T	C	0.0111359	0.988864	rare
5:10720747-SNV	rare_af-ch	5	10720747	?	A	G	G	A	0.00278552	0.997214	rare
5:10720879-SNV	common_af-ch	5	10720879	rs267977	T	A	T	A	0.157343	0.842657	common
5:10721022-SNV	rare_af-ch	5	10721022	rs114553405	G	A	A	G	0.0304878	0.969512	rare
5:10721081-SNV	common_af-ch	5	10721081	rs62338812	G	T	T	G	0.0994832	0.900517	common
5:10721082-SNV	common_af-ch	5	10721082	rs62338813	C	T	T	C	0.0997409	0.900259	common
5:10721328-SNV	rare_af-ch	5	10721328	rs267976	G	A	A	G	0.0465839	0.953416	rare
5:10721398-SNV	common_af-ch	5	10721398	rs62338814	A	G	G	A	0.0868644	0.913136	common
5:10721654-SNV	rare_af-ch	5	10721654	rs62338815	G	A	A	G	0.00612245	0.993878	rare
5:10721687-SNV	rare_af-ch	5	10721687	rs79902352	T	C	C	T	0.0299296	0.97007	rare
5:10722031-SNV	rare_af-ch	5	10722031	?	C	T	T	C	0.00136986	0.99863	rare
5:10722098-SNV	common_af-ch	5	10722098	rs4702725	G	T	T	G	0.0694087	0.930591	common
5:10722570-SNV	rare_af-ch	5	10722570	rs62338816	G	A	A	G	0.0321543	0.967846	rare
5:10722806-SNV	rare_af-ch	5	10722806	?	T	C	C	T	0.00218818	0.997812	rare
5:10722983-SNV	rare_af-ch	5	10722983	?	A	G	G	A	0.00218818	0.997812	rare
5:10723004-SNV	common_af-ch	5	10723004	rs267975	G	A	A	G	0.252735	0.747265	common
5:10723084-SNV	rare_af-ch	5	10723084	rs577384164	C	T	T	C	0.00218818	0.997812	rare
5:10723106-SNV	rare_af-ch	5	10723106	?	A	G	G	A	0.00218818	0.997812	rare
5:10723139-SNV	rare_af-ch	5	10723139	?	C	A	A	C	0.0241228	0.975877	rare
5:10723141-Del	rare_af-ch	5	10723141	?	A	-	-	A	0.0241228	0.975877	rare
5:10723145-SNV	rare_af-ch	5	10723145	?	T	G	G	T	0.0241228	0.975877	rare
5:10723146-SNV	rare_af-ch	5	10723146	?	T	A	A	T	0.0241228	0.975877	rare
5:10723147-SNV	rare_af-ch	5	10723147	?	C	A	A	C	0.0241228	0.975877	rare
5:10723151-Ins	rare_af-ch	5	10723151	?	-	T	T	-	0.0230263	0.976974	rare
5:10723152-SNV	rare_af-ch	5	10723152	?	T	G	G	T	0.0230263	0.976974	rare
5:10723154-Del	rare_af-ch	5	10723154	?	A	-	-	A	0.0230263	0.976974	rare
5:10723336-SNV	common_af-ch	5	10723336	rs4146659	A	G	G	A	0.256018	0.743982	common
5:10723380-Del	rare_af-ch	5	10723380	?	AACAT	-	-	AACAT	0.00218341	0.997817	rare
5:10723467-SNV	common_af-ch	5	10723467	rs267974	C	G	C	G	0.149451	0.850549	common
5:10723490-Ins	rare_af-ch	5	10723490	?	-	T	T	-	0.0352423	0.964758	rare
5:10723532-SNV	rare_af-ch	5	10723532	?	G	A	A	G	0.00109409	0.998906	rare
5:10723635-SNV	common_af-ch	5	10723635	rs976422	G	T	T	G	0.317287	0.682713	common
5:10723916-SNV	rare_af-ch	5	10723916	rs3756412	A	G	G	A	0.0240175	0.975983	rare
5:10723981-Ins	rare_af-ch	5	10723981	?	-	CA	CA	-	0.0364238	0.963576	rare
5:10723984-Ins	rare_af-ch	5	10723984	?	-	T	T	-	0.0364238	0.963576	rare
5:10723986-Del	rare_af-ch	5	10723986	?	C	-	-	C	0.0364238	0.963576	rare
5:10723995-Del	rare_af-ch	5	10723995	?	TG	-	-	TG	0.0352423	0.964758	rare
5:10723998-Ins	rare_af-ch	5	10723998	?	-	CT	CT	-	0.0363436	0.963656	rare
5:10724104-SNV	common_af-ch	5	10724104	rs5745219	G	C	C	G	0.0665939	0.933406	common
5:10724236-SNV	common_af-ch	5	10724236	rs5745218	A	G	G	A	0.134279	0.865721	common
5:10724375-SNV	rare_af-ch	5	10724375	?	A	G	G	A	0.00218818	0.997812	rare
5:10724503-SNV	rare_af-ch	5	10724503	?	T	C	C	T	0.00218818	0.997812	rare
5:10724583-SNV	rare_af-ch	5	10724583	?	G	A	A	G	0.00218818	0.997812	rare
5:10724770-SNV	rare_af-ch	5	10724770	?	A	C	C	A	0.00218818	0.997812	rare
5:10724854-SNV	common_af-ch	5	10724854	rs5745217	A	G	G	A	0.132385	0.867615	common
5:10725065-SNV	rare_af-ch	5	10725065	?	T	C	C	T	0.00218341	0.997817	rare
5:10725213-SNV	common_af-ch	5	10725213	rs58599330	C	T	T	C	0.0536105	0.946389	common
5:10725289-SNV	rare_af-ch	5	10725289	?	C	A	A	C	0.00219298	0.997807	rare
5:10725406-SNV	rare_af-ch	5	10725406	?	C	T	T	C	0.00218818	0.997812	rare
5:10725431-SNV	rare_af-ch	5	10725431	?	G	A	A	G	0.00218818	0.997812	rare
5:10725444-SNV	rare_af-ch	5	10725444	rs574046960	G	A	A	G	0.00109409	0.998906	rare
5:10725448-SNV	rare_af-ch	5	10725448	?	T	C	C	T	0.00328228	0.996718	rare
5:10725606-SNV	rare_af-ch	5	10725606	rs147294004	C	T	T	C	0.00218818	0.997812	rare
5:10725661-SNV	common_af-ch	5	10725661	rs5745212	G	A	A	G	0.125821	0.874179	common
5:10725688-SNV	rare_af-ch	5	10725688	?	A	C	C	A	0.00218818	0.997812	rare
5:10725745-SNV	common_af-ch	5	10725745	rs4702727	T	C	C	T	0.109649	0.890351	common
5:10725753-SNV	rare_af-ch	5	10725753	rs5745210	T	C	C	T	0.00984683	0.990153	rare
5:10725844-SNV	common_af-ch	5	10725844	rs5745209	G	A	A	G	0.127729	0.872271	common
5:10725867-SNV	rare_af-ch	5	10725867	?	C	T	T	C	0.00218341	0.997817	rare
5:10725932-SNV	rare_af-ch	5	10725932	?	C	T	T	C	0.00218341	0.997817	rare
5:10725955-SNV	rare_af-ch	5	10725955	?	C	T	T	C	0.00218341	0.997817	rare
5:10725978-SNV	rare_af-ch	5	10725978	rs535442544	T	C	C	T	0.0010917	0.998908	rare
5:10725981-SNV	rare_af-ch	5	10725981	?	C	T	T	C	0.00218341	0.997817	rare
5:10725988-SNV	rare_af-ch	5	10725988	?	C	T	T	C	0.00218341	0.997817	rare
5:10726045-SNV	rare_af-ch	5	10726045	?	G	A	A	G	0.00218341	0.997817	rare
5:10726128-SNV	rare_af-ch	5	10726128	?	T	C	C	T	0.00218341	0.997817	rare
5:10726281-SNV	common_af-ch	5	10726281	rs267973	T	C	C	T	0.233042	0.766958	common
5:10726300-SNV	common_af-ch	5	10726300	rs62336760	C	T	T	C	0.125821	0.874179	common
5:10726855-SNV	common_af-ch	5	10726855	rs6554593	G	A	A	G	0.126374	0.873626	common
5:10726901-SNV	rare_af-ch	5	10726901	?	A	G	G	A	0.00219298	0.997807	rare
5:10726946-SNV	rare_af-ch	5	10726946	?	C	T	T	C	0.00219298	0.997807	rare
5:10727106-SNV	rare_af-ch	5	10727106	?	C	G	G	C	0.0142232	0.985777	rare
5:10727109-SNV	rare_af-ch	5	10727109	?	T	A	A	T	0.0142232	0.985777	rare
5:10727112-SNV	rare_af-ch	5	10727112	?	C	G	G	C	0.0142544	0.985746	rare
5:10727181-SNV	rare_af-ch	5	10727181	?	A	G	G	A	0.00218818	0.997812	rare
5:10727221-SNV	common_af-ch	5	10727221	rs75620746	C	T	T	C	0.0611354	0.938865	common
5:10727307-Ins	rare_af-ch	5	10727307	?	-	C	C	-	0.00218341	0.997817	rare
5:10727408-SNV	rare_af-ch	5	10727408	?	T	C	C	T	0.00218818	0.997812	rare
5:10727446-SNV	rare_af-ch	5	10727446	?	C	T	T	C	0.00218818	0.997812	rare
5:10727516-SNV	common_af-ch	5	10727516	rs72646803	G	A	A	G	0.110746	0.889254	common
5:10727536-SNV	rare_af-ch	5	10727536	?	C	T	T	C	0.00218818	0.997812	rare
5:10727570-SNV	rare_af-ch	5	10727570	?	A	G	G	A	0.00218818	0.997812	rare
5:10727639-SNV	common_af-ch	5	10727639	rs267972	G	A	A	G	0.256018	0.743982	common
5:10727641-SNV	rare_af-ch	5	10727641	rs77455084	C	T	T	C	0.00875274	0.991247	rare
5:10727685-SNV	rare_af-ch	5	10727685	?	G	A	A	G	0.00218818	0.997812	rare
5:10727727-SNV	rare_af-ch	5	10727727	?	A	G	G	A	0.00218818	0.997812	rare
5:10727802-SNV	rare_af-ch	5	10727802	?	A	T	T	A	0.00218818	0.997812	rare
5:10727816-SNV	rare_af-ch	5	10727816	?	C	T	T	C	0.00218818	0.997812	rare
5:10727908-SNV	rare_af-ch	5	10727908	?	C	T	T	C	0.00218818	0.997812	rare
5:10727959-SNV	rare_af-ch	5	10727959	?	A	G	G	A	0.00219298	0.997807	rare
5:10728167-SNV	rare_af-ch	5	10728167	rs78995784	G	A	A	G	0.0371991	0.962801	rare
5:10728194-Del	common_af-ch	5	10728194	rs10532506	CA	-	CA	-	0.296053	0.703947	common
5:10728235-SNV	common_af-ch	5	10728235	rs6897156	G	T	T	G	0.125821	0.874179	common
5:10728252-SNV	rare_af-ch	5	10728252	rs780482736	G	A	A	G	0.00218818	0.997812	rare
5:10728255-SNV	rare_af-ch	5	10728255	?	T	C	C	T	0.00218818	0.997812	rare
5:10728273-Del	rare_af-ch	5	10728273	?	C	-	-	C	0.00218818	0.997812	rare
5:10728296-SNV	rare_af-ch	5	10728296	?	C	T	T	C	0.00218818	0.997812	rare
5:10728299-Del	rare_af-ch	5	10728299	?	T	-	-	T	0.00218818	0.997812	rare
5:10728321-SNV	rare_af-ch	5	10728321	?	T	C	C	T	0.00219298	0.997807	rare
5:10728328-SNV	rare_af-ch	5	10728328	?	T	A	A	T	0.0176211	0.982379	rare
5:10728529-SNV	common_af-ch	5	10728529	rs16885236	A	C	C	A	0.126096	0.873904	common
5:10728530-SNV	rare_af-ch	5	10728530	?	A	G	G	A	0.00219298	0.997807	rare
5:10728550-SNV	rare_af-ch	5	10728550	?	A	C	C	A	0.00218818	0.997812	rare
5:10728558-SNV	rare_af-ch	5	10728558	?	A	T	T	A	0.00218818	0.997812	rare
5:10728626-SNV	rare_af-ch	5	10728626	rs758401396	G	A	A	G	0.00218341	0.997817	rare
5:10728847-SNV	rare_af-ch	5	10728847	?	G	A	A	G	0.00218341	0.997817	rare
5:10728888-SNV	rare_af-ch	5	10728888	?	C	T	T	C	0.00218341	0.997817	rare
5:10728890-SNV	rare_af-ch	5	10728890	?	C	T	T	C	0.00218341	0.997817	rare
5:10729076-SNV	rare_af-ch	5	10729076	rs765787890	G	A	A	G	0.00218341	0.997817	rare
5:10729278-SNV	rare_af-ch	5	10729278	?	C	T	T	C	0.00218341	0.997817	rare
5:10729349-SNV	rare_af-ch	5	10729349	rs17830967	T	C	C	T	0.0272926	0.972707	rare
5:10729622-SNV	rare_af-ch	5	10729622	?	T	C	C	T	0.00218341	0.997817	rare
5:10729651-SNV	rare_af-ch	5	10729651	rs777423385	T	C	C	T	0.00218341	0.997817	rare
5:10729683-SNV	rare_af-ch	5	10729683	?	C	A	A	C	0.00218341	0.997817	rare
5:10729708-SNV	rare_af-ch	5	10729708	?	C	A	A	C	0.00218341	0.997817	rare
5:10729757-SNV	common_af-ch	5	10729757	rs3797135	G	C	C	G	0.110262	0.889738	common
5:10729766-SNV	rare_af-ch	5	10729766	?	C	T	T	C	0.00218341	0.997817	rare
5:10729968-Ins	rare_af-ch	5	10729968	?	-	GC	GC	-	0.00767544	0.992325	rare
5:10729970-SNV	rare_af-ch	5	10729970	?	C	G	G	C	0.00765864	0.992341	rare
5:10729973-Del	rare_af-ch	5	10729973	?	GC	-	-	GC	0.00767544	0.992325	rare
5:10730039-SNV	rare_af-ch	5	10730039	?	A	G	G	A	0.00218818	0.997812	rare
5:10730276-SNV	rare_af-ch	5	10730276	?	T	C	C	T	0.00218818	0.997812	rare
5:10730283-SNV	common_af-ch	5	10730283	rs55760558	G	C	C	G	0.126915	0.873085	common
5:10730352-SNV	rare_af-ch	5	10730352	?	A	G	G	A	0.00218818	0.997812	rare
5:10730356-SNV	rare_af-ch	5	10730356	?	G	A	A	G	0.0021978	0.997802	rare
5:10730564-SNV	rare_af-ch	5	10730564	?	A	G	G	A	0.0010989	0.998901	rare
5:10732008-SNV	common_af-ch	5	10732008	rs364491	G	C	C	G	0.261488	0.738512	common
5:10732113-SNV	rare_af-ch	5	10732113	?	T	A	A	T	0.0175055	0.982495	rare
5:10732233-SNV	rare_af-ch	5	10732233	rs17769094	A	G	G	A	0.0131004	0.9869	rare
5:10732275-SNV	rare_af-ch	5	10732275	?	C	A	A	C	0.00218341	0.997817	rare
5:10732289-SNV	common_af-ch	5	10732289	rs413846	T	C	T	C	0.15393	0.84607	common
5:10732343-SNV	rare_af-ch	5	10732343	?	T	C	C	T	0.00218341	0.997817	rare
5:10732556-SNV	common_af-ch	5	10732556	rs4701880	A	C	C	A	0.111842	0.888158	common
5:10732625-SNV	common_af-ch	5	10732625	rs393291	A	G	A	G	0.280702	0.719298	common
5:10732770-SNV	common_af-ch	5	10732770	rs55805623	T	C	C	T	0.129913	0.870087	common
5:10732870-SNV	common_af-ch	5	10732870	rs2964792	G	A	A	G	0.322757	0.677243	common
5:10732891-SNV	common_af-ch	5	10732891	rs4701882	G	C	C	G	0.106987	0.893013	common
5:10732921-SNV	rare_af-ch	5	10732921	?	C	A	A	C	0.00218341	0.997817	rare
5:10732958-SNV	common_af-ch	5	10732958	rs56271043	T	C	C	T	0.131291	0.868709	common
5:10733110-SNV	common_af-ch	5	10733110	rs114399173	A	G	G	A	0.0502183	0.949782	common
5:10733685-SNV	rare_af-ch	5	10733685	?	C	A	A	C	0.00218341	0.997817	rare
5:10733730-SNV	rare_af-ch	5	10733730	?	C	T	T	C	0.00218341	0.997817	rare
5:10733749-SNV	common_af-ch	5	10733749	rs382031	A	G	A	G	0.14738	0.85262	common
5:10733765-SNV	rare_af-ch	5	10733765	rs79408986	C	G	G	C	0.0491266	0.950873	rare
5:10733776-SNV	common_af-ch	5	10733776	rs60701	C	T	C	T	0.475983	0.524017	common
5:10733894-SNV	rare_af-ch	5	10733894	?	G	A	A	G	0.00218341	0.997817	rare
5:10733950-SNV	rare_af-ch	5	10733950	?	C	T	T	C	0.00218818	0.997812	rare
5:10733952-SNV	rare_af-ch	5	10733952	?	G	C	C	G	0.00218818	0.997812	rare
5:10733972-SNV	rare_af-ch	5	10733972	?	A	T	T	A	0.00218818	0.997812	rare
5:10733988-SNV	common_af-ch	5	10733988	rs3797138	T	C	C	T	0.110262	0.889738	common
5:10734008-SNV	rare_af-ch	5	10734008	?	C	T	T	C	0.00218341	0.997817	rare
5:10734020-SNV	rare_af-ch	5	10734020	?	T	G	G	T	0.00218341	0.997817	rare
5:10734081-SNV	common_af-ch	5	10734081	rs394407	C	G	C	G	0.152079	0.847921	common
5:10734163-SNV	rare_af-ch	5	10734163	?	G	A	A	G	0.00218341	0.997817	rare
5:10734193-SNV	common_af-ch	5	10734193	rs16885262	C	T	T	C	0.125546	0.874454	common
5:10734199-SNV	rare_af-ch	5	10734199	?	A	G	G	A	0.00218341	0.997817	rare
5:10734414-SNV	rare_af-ch	5	10734414	?	C	T	T	C	0.00218818	0.997812	rare
5:10734473-SNV	rare_af-ch	5	10734473	?	T	C	C	T	0.00218341	0.997817	rare
5:10734512-SNV	rare_af-ch	5	10734512	?	G	A	A	G	0.00218341	0.997817	rare
5:10734647-SNV	common_af-ch	5	10734647	rs2918386	G	A	A	G	0.320569	0.679431	common
5:10734731-SNV	rare_af-ch	5	10734731	?	C	A	A	C	0.00218818	0.997812	rare
5:10734772-SNV	common_af-ch	5	10734772	rs9312742	G	A	A	G	0.305252	0.694748	common
5:10734776-SNV	rare_af-ch	5	10734776	?	T	C	C	T	0.00218818	0.997812	rare
5:10734826-SNV	rare_af-ch	5	10734826	rs62336770	G	A	A	G	0.0404814	0.959519	rare
5:10735118-SNV	rare_af-ch	5	10735118	?	T	C	C	T	0.00218818	0.997812	rare
5:10735143-SNV	rare_af-ch	5	10735143	?	C	T	T	C	0.00218341	0.997817	rare
5:10735197-SNV	rare_af-ch	5	10735197	rs145839688	T	G	G	T	0.0393013	0.960699	rare
5:10735379-SNV	common_af-ch	5	10735379	rs55809554	C	T	T	C	0.100656	0.899344	common
5:10735444-SNV	common_af-ch	5	10735444	rs2964791	C	T	T	C	0.324561	0.675439	common
5:10735475-SNV	rare_af-ch	5	10735475	?	T	G	G	T	0.00218818	0.997812	rare
5:10735527-Del	common_af-ch	5	10735527	?	GTA	-	-	GTA	0.0798687	0.920131	common
5:10735532-SNV	common_af-ch	5	10735532	rs566215172	T	C	C	T	0.0809628	0.919037	common
5:10735533-SNV	common_af-ch	5	10735533	?	G	A	A	G	0.0809628	0.919037	common
5:10735536-Ins	common_af-ch	5	10735536	?	-	TAC	TAC	-	0.0809628	0.919037	common
5:10735545-SNV	rare_af-ch	5	10735545	?	G	T	T	G	0.00218818	0.997812	rare
5:10735612-SNV	rare_af-ch	5	10735612	?	T	C	C	T	0.00218818	0.997812	rare
5:10735730-SNV	rare_af-ch	5	10735730	?	T	C	C	T	0.00218818	0.997812	rare
5:10735866-SNV	rare_af-ch	5	10735866	?	T	C	C	T	0.00218818	0.997812	rare
5:10735883-SNV	rare_af-ch	5	10735883	?	T	C	C	T	0.00218818	0.997812	rare
5:10735921-SNV	rare_af-ch	5	10735921	?	G	T	T	G	0.0251641	0.974836	rare
5:10735933-SNV	rare_af-ch	5	10735933	?	A	G	G	A	0.00218818	0.997812	rare
5:10735949-SNV	rare_af-ch	5	10735949	?	C	T	T	C	0.00218818	0.997812	rare
5:10736033-SNV	rare_af-ch	5	10736033	?	A	G	G	A	0.00218341	0.997817	rare
5:10736171-SNV	rare_af-ch	5	10736171	?	A	C	C	A	0.00219298	0.997807	rare
5:10736190-SNV	rare_af-ch	5	10736190	rs5745208	G	A	A	G	0.0307692	0.969231	rare
5:10736368-SNV	rare_af-ch	5	10736368	?	C	T	T	C	0.00219298	0.997807	rare
5:10736396-SNV	rare_af-ch	5	10736396	?	A	C	C	A	0.00219298	0.997807	rare
5:10736410-SNV	rare_af-ch	5	10736410	rs749499265	T	C	C	T	0.00219298	0.997807	rare
5:10736425-SNV	rare_af-ch	5	10736425	?	T	C	C	T	0.0021978	0.997802	rare
5:10736483-SNV	rare_af-ch	5	10736483	?	A	C	C	A	0.00219298	0.997807	rare
5:10736505-SNV	common_af-ch	5	10736505	?	A	C	C	A	0.0866228	0.913377	common
5:10736507-Del	common_af-ch	5	10736507	?	C	-	-	C	0.0866228	0.913377	common
5:10736512-Ins	common_af-ch	5	10736512	?	-	G	G	-	0.0844298	0.91557	common
5:10736513-SNV	common_af-ch	5	10736513	?	G	T	T	G	0.0855263	0.914474	common
5:10736530-SNV	rare_af-ch	5	10736530	?	C	T	T	C	0.00219298	0.997807	rare
5:10736541-SNV	rare_af-ch	5	10736541	?	G	C	C	G	0.0384615	0.961538	rare
5:10736573-SNV	rare_af-ch	5	10736573	?	C	T	T	C	0.00219298	0.997807	rare
5:10736583-SNV	rare_af-ch	5	10736583	?	T	C	C	T	0.0021978	0.997802	rare
5:10736602-SNV	rare_af-ch	5	10736602	?	A	G	G	A	0.00328947	0.996711	rare
5:10736692-SNV	rare_af-ch	5	10736692	rs138788011	G	A	A	G	0.00218341	0.997817	rare
5:10736782-SNV	rare_af-ch	5	10736782	?	C	A	A	C	0.00218341	0.997817	rare
5:10736827-SNV	rare_af-ch	5	10736827	?	A	G	G	A	0.00218341	0.997817	rare
5:10736874-SNV	rare_af-ch	5	10736874	?	G	A	A	G	0.00218341	0.997817	rare
5:10736976-SNV	rare_af-ch	5	10736976	?	C	A	A	C	0.00218341	0.997817	rare
5:10737023-SNV	rare_af-ch	5	10737023	rs547496239	C	T	T	C	0.00218341	0.997817	rare
5:10737025-SNV	rare_af-ch	5	10737025	?	A	C	C	A	0.00218341	0.997817	rare
5:10737038-SNV	rare_af-ch	5	10737038	?	T	G	G	T	0.00218341	0.997817	rare
5:10737210-Del	rare_af-ch	5	10737210	?	C	-	-	C	0.0208333	0.979167	rare
5:10737212-SNV	rare_af-ch	5	10737212	?	C	G	G	C	0.0211268	0.978873	rare
5:10737214-Ins	rare_af-ch	5	10737214	?	-	G	G	-	0.0210773	0.978923	rare
5:10737219-Ins	rare_af-ch	5	10737219	?	-	ATTAC	ATTAC	-	0.0190024	0.980998	rare
5:10737233-SNV	rare_af-ch	5	10737233	?	G	A	A	G	0.00241546	0.997585	rare
5:10737285-SNV	rare_af-ch	5	10737285	?	T	C	C	T	0.00265252	0.997347	rare
5:10737317-SNV	rare_af-ch	5	10737317	?	C	T	T	C	0.00271003	0.99729	rare
5:10737321-SNV	rare_af-ch	5	10737321	?	G	T	T	G	0.00268097	0.997319	rare
5:10737414-SNV	common_af-ch	5	10737414	rs267962	C	T	T	C	0.311414	0.688586	common
5:10737462-SNV	rare_af-ch	5	10737462	?	A	C	C	A	0.00229885	0.997701	rare
5:10737474-SNV	rare_af-ch	5	10737474	rs866921029	C	A	A	C	0.0251142	0.974886	rare
5:10737546-SNV	rare_af-ch	5	10737546	?	A	G	G	A	0.00219298	0.997807	rare
5:10737679-SNV	rare_af-ch	5	10737679	?	A	G	G	A	0.00219298	0.997807	rare
5:10737728-SNV	common_af-ch	5	10737728	rs267960	T	G	T	G	0.160088	0.839912	common
5:10737779-SNV	rare_af-ch	5	10737779	?	T	A	A	T	0.00218818	0.997812	rare
5:10737802-SNV	common_af-ch	5	10737802	rs267959	A	G	G	A	0.399344	0.600656	common
5:10737819-SNV	rare_af-ch	5	10737819	?	G	C	C	G	0.00218818	0.997812	rare
5:10737844-SNV	rare_af-ch	5	10737844	?	T	C	C	T	0.00218818	0.997812	rare
5:10737849-SNV	rare_af-ch	5	10737849	?	A	G	G	A	0.00218818	0.997812	rare
5:10737880-SNV	rare_af-ch	5	10737880	rs549184147	C	T	T	C	0.00218818	0.997812	rare
5:10737895-SNV	rare_af-ch	5	10737895	?	G	T	T	G	0.00218818	0.997812	rare
5:10737923-SNV	common_af-ch	5	10737923	rs5745200	A	T	T	A	0.066886	0.933114	common
5:10737924-SNV	common_af-ch	5	10737924	rs2964790	A	G	G	A	0.327851	0.672149	common
5:10737997-SNV	common_af-ch	5	10737997	rs267958	A	G	G	A	0.402626	0.597374	common
5:10738174-SNV	rare_af-ch	5	10738174	?	A	T	T	A	0.0165563	0.983444	rare
5:10738175-SNV	rare_af-ch	5	10738175	?	A	T	T	A	0.0165563	0.983444	rare
5:10738177-Del	rare_af-ch	5	10738177	?	A	-	-	A	0.0154525	0.984547	rare
5:10738195-SNV	rare_af-ch	5	10738195	?	T	C	C	T	0.0032967	0.996703	rare
5:10738203-Del	rare_af-ch	5	10738203	?	AA	-	-	AA	0.00219298	0.997807	rare
5:10738328-SNV	rare_af-ch	5	10738328	?	A	C	C	A	0.00218818	0.997812	rare
5:10738414-SNV	rare_af-ch	5	10738414	?	T	C	C	T	0.00219298	0.997807	rare
5:10738444-SNV	common_af-ch	5	10738444	rs267957	T	C	T	C	0.27193	0.72807	common
5:10738533-SNV	common_af-ch	5	10738533	rs2964789	C	T	T	C	0.330786	0.669214	common
5:10738589-SNV	rare_af-ch	5	10738589	?	A	C	C	A	0.00218818	0.997812	rare
5:10738608-SNV	common_af-ch	5	10738608	rs267956	C	T	C	T	0.146608	0.853392	common
5:10738688-SNV	rare_af-ch	5	10738688	?	A	C	C	A	0.00218341	0.997817	rare
5:10738872-SNV	rare_af-ch	5	10738872	?	T	C	C	T	0.00218341	0.997817	rare
5:10738938-SNV	common_af-ch	5	10738938	rs17831254	C	T	T	C	0.0579869	0.942013	common
5:10739036-SNV	rare_af-ch	5	10739036	?	T	C	C	T	0.00328228	0.996718	rare
5:10739040-SNV	rare_af-ch	5	10739040	?	T	C	C	T	0.00219298	0.997807	rare
5:10739130-SNV	rare_af-ch	5	10739130	rs148127690	C	T	T	C	0.00341686	0.996583	rare
5:10739231-SNV	common_af-ch	5	10739231	rs267955	G	A	A	G	0.356265	0.643735	common
5:10739273-SNV	rare_af-ch	5	10739273	?	T	C	C	T	0.00224719	0.997753	rare
5:10739300-SNV	rare_af-ch	5	10739300	?	C	T	T	C	0.00225734	0.997743	rare
5:10739310-SNV	rare_af-ch	5	10739310	?	A	T	T	A	0.00226757	0.997732	rare
5:10739311-SNV	rare_af-ch	5	10739311	?	A	C	C	A	0.0022779	0.997722	rare
5:10739339-SNV	common_af-ch	5	10739339	?	G	A	A	G	0.154145	0.845855	common
5:10739343-SNV	common_af-ch	5	10739343	?	G	A	A	G	0.126168	0.873832	common
5:10739357-SNV	rare_af-ch	5	10739357	?	G	A	A	G	0.00110375	0.998896	rare
5:10739484-Del	common_af-ch	5	10739484	rs56954614	A	-	-	A	0.446272	0.553728	common
5:10739568-SNV	rare_af-ch	5	10739568	rs138254981	C	T	T	C	0.0175824	0.982418	rare
5:10739585-SNV	rare_af-ch	5	10739585	?	C	T	T	C	0.00219298	0.997807	rare
5:10739670-SNV	rare_af-ch	5	10739670	?	G	A	A	G	0.00219298	0.997807	rare
5:10739687-SNV	rare_af-ch	5	10739687	rs116347934	C	T	T	C	0.00877193	0.991228	rare
5:10739767-SNV	rare_af-ch	5	10739767	?	T	G	G	T	0.00218341	0.997817	rare
5:10739833-SNV	rare_af-ch	5	10739833	?	G	A	A	G	0.00218818	0.997812	rare
5:10739861-SNV	rare_af-ch	5	10739861	?	C	G	G	C	0.00218818	0.997812	rare
5:10739942-SNV	rare_af-ch	5	10739942	?	T	C	C	T	0.00218341	0.997817	rare
5:10739943-SNV	rare_af-ch	5	10739943	?	G	A	A	G	0.00327511	0.996725	rare
5:10740117-SNV	rare_af-ch	5	10740117	?	T	C	C	T	0.00218341	0.997817	rare
5:10740125-SNV	rare_af-ch	5	10740125	?	C	G	G	C	0.00218341	0.997817	rare
5:10740142-SNV	rare_af-ch	5	10740142	?	C	T	T	C	0.00218341	0.997817	rare
5:10740173-SNV	rare_af-ch	5	10740173	?	T	C	C	T	0.00218341	0.997817	rare
5:10740223-SNV	rare_af-ch	5	10740223	?	C	T	T	C	0.00218818	0.997812	rare
5:10740356-SNV	rare_af-ch	5	10740356	?	G	A	A	G	0.00218818	0.997812	rare
5:10740402-SNV	rare_af-ch	5	10740402	?	C	T	T	C	0.00327511	0.996725	rare
5:10740420-SNV	common_af-ch	5	10740420	?	C	G	G	C	0.0659341	0.934066	common
5:10740433-SNV	rare_af-ch	5	10740433	?	T	G	G	T	0.0285088	0.971491	rare
5:10740439-SNV	rare_af-ch	5	10740439	?	C	T	T	C	0.00218818	0.997812	rare
5:10740481-SNV	rare_af-ch	5	10740481	?	T	A	A	T	0.00218341	0.997817	rare
5:10740591-SNV	rare_af-ch	5	10740591	?	T	C	C	T	0.00218341	0.997817	rare
5:10740624-SNV	common_af-ch	5	10740624	rs267954	A	T	T	A	0.382418	0.617582	common
5:10740747-SNV	common_af-ch	5	10740747	rs1080438	G	A	A	G	0.451965	0.548035	common
5:10740920-SNV	rare_af-ch	5	10740920	?	C	T	T	C	0.00218818	0.997812	rare
5:10740942-SNV	rare_af-ch	5	10740942	rs75918090	A	T	T	A	0.0262582	0.973742	rare
5:10741173-SNV	common_af-ch	5	10741173	rs2918413	T	C	C	T	0.325275	0.674725	common
5:10741193-SNV	common_af-ch	5	10741193	rs2964787	T	C	C	T	0.463736	0.536264	common
5:10741284-SNV	rare_af-ch	5	10741284	?	G	A	A	G	0.00232019	0.99768	rare
5:10741300-Del	common_af-ch	5	10741300	rs35644711	A	-	-	A	0.360465	0.639535	common
5:10741315-SNV	rare_af-ch	5	10741315	?	A	T	T	A	0.00223714	0.997763	rare
5:10741406-SNV	rare_af-ch	5	10741406	?	A	G	G	A	0.00219298	0.997807	rare
5:10741424-SNV	rare_af-ch	5	10741424	?	T	C	C	T	0.00220264	0.997797	rare
5:10741460-SNV	rare_af-ch	5	10741460	?	G	A	A	G	0.00218818	0.997812	rare
5:10741465-Ins	rare_af-ch	5	10741465	?	-	A	A	-	0.00218818	0.997812	rare
5:10741762-SNV	rare_af-ch	5	10741762	?	C	T	T	C	0.00218818	0.997812	rare
5:10741816-SNV	rare_af-ch	5	10741816	?	G	T	T	G	0.00218341	0.997817	rare
5:10741982-SNV	rare_af-ch	5	10741982	?	C	T	T	C	0.00218818	0.997812	rare
5:10741984-SNV	rare_af-ch	5	10741984	rs77878661	C	T	T	C	0.00875274	0.991247	rare
5:10742092-SNV	common_af-ch	5	10742092	rs2964786	C	T	T	C	0.464989	0.535011	common
5:10742112-SNV	rare_af-ch	5	10742112	?	C	T	T	C	0.00218341	0.997817	rare
5:10742128-SNV	common_af-ch	5	10742128	rs2930057	T	C	C	T	0.463895	0.536105	common
5:10742253-Del	common_af-ch	5	10742253	rs138126782	TTC	-	-	TTC	0.319475	0.680525	common
5:10742277-SNV	rare_af-ch	5	10742277	?	G	A	A	G	0.00218341	0.997817	rare
5:10742340-SNV	rare_af-ch	5	10742340	rs546470019	G	A	A	G	0.00218818	0.997812	rare
5:10742352-SNV	rare_af-ch	5	10742352	?	A	G	G	A	0.00218818	0.997812	rare
5:10742372-SNV	rare_af-ch	5	10742372	?	T	C	C	T	0.00328228	0.996718	rare
5:10742375-SNV	rare_af-ch	5	10742375	?	G	A	A	G	0.00328228	0.996718	rare
5:10742401-SNV	common_af-ch	5	10742401	rs2964785	C	T	T	C	0.459251	0.540749	common
5:10742474-SNV	rare_af-ch	5	10742474	rs145096564	G	A	A	G	0.0494382	0.950562	rare
5:10742483-SNV	common_af-ch	5	10742483	rs60562813	A	T	T	A	0.085034	0.914966	common
5:10742500-SNV	rare_af-ch	5	10742500	rs374369608	G	A	A	G	0.00222717	0.997773	rare
5:10742541-SNV	common_af-ch	5	10742541	rs267953	A	G	G	A	0.269575	0.730425	common
5:10742747-SNV	common_af-ch	5	10742747	rs6870539	C	T	T	C	0.099345	0.900655	common
5:10742773-SNV	rare_af-ch	5	10742773	?	G	A	A	G	0.00327511	0.996725	rare
5:10742927-SNV	rare_af-ch	5	10742927	?	C	T	T	C	0.00218818	0.997812	rare
5:10742979-SNV	rare_af-ch	5	10742979	rs62336772	C	T	T	C	0.00984683	0.990153	rare
5:10743135-SNV	common_af-ch	5	10743135	rs267952	G	A	G	A	0.146608	0.853392	common
5:10743184-SNV	rare_af-ch	5	10743184	?	C	T	T	C	0.00218341	0.997817	rare
5:10743190-Del	common_af-ch	5	10743190	rs149652226	TTTG	-	-	TTTG	0.145197	0.854803	common
5:10743406-SNV	rare_af-ch	5	10743406	?	A	T	T	A	0.0010917	0.998908	rare
5:10743420-SNV	common_af-ch	5	10743420	rs267951	G	A	A	G	0.2369	0.7631	common
5:10743433-SNV	common_af-ch	5	10743433	rs267950	C	T	C	T	0.14738	0.85262	common
5:10743457-SNV	rare_af-ch	5	10743457	?	C	A	A	C	0.0010917	0.998908	rare
5:10743516-Del	rare_af-ch	5	10743516	?	AG	-	-	AG	0.0338428	0.966157	rare
5:10743519-SNV	rare_af-ch	5	10743519	?	T	A	A	T	0.0339912	0.966009	rare
5:10743521-Ins	rare_af-ch	5	10743521	?	-	CT	CT	-	0.0339912	0.966009	rare
5:10743594-SNV	rare_af-ch	5	10743594	?	C	T	T	C	0.00218341	0.997817	rare
5:10743748-SNV	rare_af-ch	5	10743748	?	C	T	T	C	0.00218341	0.997817	rare
5:10743848-SNV	rare_af-ch	5	10743848	?	G	C	C	G	0.00218341	0.997817	rare
5:10743929-SNV	common_af-ch	5	10743929	rs267949	T	C	C	T	0.401316	0.598684	common
5:10744004-SNV	rare_af-ch	5	10744004	?	T	C	C	T	0.00218341	0.997817	rare
5:10744318-SNV	rare_af-ch	5	10744318	rs7720903	A	G	G	A	0.0317287	0.968271	rare
5:10744450-SNV	common_af-ch	5	10744450	rs2930058	A	G	G	A	0.368709	0.631291	common
5:10744710-SNV	rare_af-ch	5	10744710	?	C	T	T	C	0.00218341	0.997817	rare
5:10744829-SNV	rare_af-ch	5	10744829	?	G	A	A	G	0.00218818	0.997812	rare
5:10744853-SNV	common_af-ch	5	10744853	rs16885280	C	G	G	C	0.0568928	0.943107	common
5:10744876-SNV	rare_af-ch	5	10744876	?	C	T	T	C	0.00218818	0.997812	rare
5:10744902-SNV	rare_af-ch	5	10744902	?	G	A	A	G	0.00328228	0.996718	rare
5:10744952-SNV	rare_af-ch	5	10744952	?	C	G	G	C	0.00218818	0.997812	rare
5:10744992-SNV	rare_af-ch	5	10744992	?	C	T	T	C	0.00219298	0.997807	rare
5:10745014-SNV	rare_af-ch	5	10745014	?	G	A	A	G	0.00219298	0.997807	rare
5:10745023-SNV	rare_af-ch	5	10745023	rs368388923	C	T	T	C	0.00328947	0.996711	rare
5:10745169-SNV	common_af-ch	5	10745169	rs78429421	G	C	C	G	0.058114	0.941886	common
5:10745179-SNV	rare_af-ch	5	10745179	?	A	G	G	A	0.00219298	0.997807	rare
5:10745183-SNV	rare_af-ch	5	10745183	rs551714883	G	A	A	G	0.00218818	0.997812	rare
5:10745224-SNV	rare_af-ch	5	10745224	?	G	A	A	G	0.00219298	0.997807	rare
5:10745226-SNV	rare_af-ch	5	10745226	?	T	C	C	T	0.00218818	0.997812	rare
5:10745314-SNV	rare_af-ch	5	10745314	rs182873967	G	A	A	G	0.018559	0.981441	rare
5:10745323-SNV	rare_af-ch	5	10745323	?	G	A	A	G	0.00218341	0.997817	rare
5:10745331-SNV	rare_af-ch	5	10745331	?	A	G	G	A	0.00218341	0.997817	rare
5:10745482-SNV	rare_af-ch	5	10745482	rs76833921	C	T	T	C	0.0393013	0.960699	rare
5:10745633-SNV	rare_af-ch	5	10745633	rs547774144	C	T	T	C	0.00218341	0.997817	rare
5:10745635-SNV	rare_af-ch	5	10745635	?	C	G	G	C	0.00218341	0.997817	rare
5:10745726-SNV	rare_af-ch	5	10745726	?	T	C	C	T	0.00218341	0.997817	rare
5:10745739-SNV	rare_af-ch	5	10745739	?	C	T	T	C	0.00218818	0.997812	rare
5:10745794-SNV	rare_af-ch	5	10745794	?	A	G	G	A	0.00218818	0.997812	rare
5:10745900-SNV	rare_af-ch	5	10745900	?	A	C	C	A	0.00218341	0.997817	rare
5:10745921-SNV	rare_af-ch	5	10745921	?	A	T	T	A	0.0021978	0.997802	rare
5:10745946-SNV	common_af-ch	5	10745946	rs267947	G	A	G	A	0.150219	0.849781	common
5:10746145-SNV	rare_af-ch	5	10746145	?	G	A	A	G	0.00218818	0.997812	rare
5:10746449-Ins	rare_af-ch	5	10746449	?	-	G	G	-	0.00109649	0.998904	rare
5:10746472-SNV	rare_af-ch	5	10746472	?	T	C	C	T	0.00219298	0.997807	rare
5:10746544-SNV	rare_af-ch	5	10746544	?	G	A	A	G	0.00447427	0.995526	rare
5:10746643-SNV	common_af-ch	5	10746643	rs2918412	T	C	C	T	0.422737	0.577263	common
5:10746674-SNV	rare_af-ch	5	10746674	?	T	G	G	T	0.00218818	0.997812	rare
5:10746727-SNV	rare_af-ch	5	10746727	?	A	C	C	A	0.00328228	0.996718	rare
5:10746746-SNV	rare_af-ch	5	10746746	rs17769408	C	G	G	C	0.0404814	0.959519	rare
5:10747244-SNV	rare_af-ch	5	10747244	?	A	C	C	A	0.00218341	0.997817	rare
5:10747361-SNV	rare_af-ch	5	10747361	?	G	A	A	G	0.00218341	0.997817	rare
5:10747483-SNV	rare_af-ch	5	10747483	?	T	C	C	T	0.0164114	0.983589	rare
5:10747485-Ins	rare_af-ch	5	10747485	?	-	TCCT	TCCT	-	0.0175055	0.982495	rare
5:10747488-Del	rare_af-ch	5	10747488	?	AAGG	-	-	AAGG	0.0175055	0.982495	rare
5:10747546-SNV	rare_af-ch	5	10747546	?	C	T	T	C	0.00218341	0.997817	rare
5:10747640-SNV	rare_af-ch	5	10747640	?	T	C	C	T	0.0010917	0.998908	rare
5:10747689-SNV	common_af-ch	5	10747689	rs267945	C	T	T	C	0.286652	0.713348	common
5:10747769-SNV	rare_af-ch	5	10747769	?	G	A	A	G	0.00218818	0.997812	rare
5:10747869-Del	rare_af-ch	5	10747869	?	GTGGCTGGCAGCTGT	-	-	GTGGCTGGCAGCTGT	0.00218818	0.997812	rare
5:10748024-SNV	rare_af-ch	5	10748024	rs535502812	C	T	T	C	0.00116279	0.998837	rare
5:10748035-Del	rare_af-ch	5	10748035	rs10709249	C	-	C	-	0.0010989	0.998901	rare
5:10748142-Del	common_af-ch	5	10748142	rs3217459	C	-	-	C	0.129913	0.870087	common
5:10748231-SNV	common_af-ch	5	10748231	rs267944	C	T	C	T	0.146608	0.853392	common
5:10748462-SNV	common_af-ch	5	10748462	rs267943	C	T	C	T	0.147253	0.852747	common
5:10748788-SNV	rare_af-ch	5	10748788	rs5745193	T	C	C	T	0.0393013	0.960699	rare
5:10748943-SNV	rare_af-ch	5	10748943	?	A	T	T	A	0.00218341	0.997817	rare
5:10748985-SNV	rare_af-ch	5	10748985	?	G	C	C	G	0.0010917	0.998908	rare
5:10749092-SNV	rare_af-ch	5	10749092	?	T	C	C	T	0.00218818	0.997812	rare
5:10749303-SNV	rare_af-ch	5	10749303	?	T	C	C	T	0.00218341	0.997817	rare
5:10749344-SNV	rare_af-ch	5	10749344	?	T	C	C	T	0.00218341	0.997817	rare
5:10749451-SNV	rare_af-ch	5	10749451	?	C	T	T	C	0.00218341	0.997817	rare
5:10749466-SNV	rare_af-ch	5	10749466	?	C	A	A	C	0.00218341	0.997817	rare
5:10749644-SNV	rare_af-ch	5	10749644	?	G	T	T	G	0.00218341	0.997817	rare
5:10749709-SNV	rare_af-ch	5	10749709	?	T	A	A	T	0.00218341	0.997817	rare
5:10749877-Del	rare_af-ch	5	10749877	?	GGC	-	-	GGC	0.0142544	0.985746	rare
5:10749881-SNV	rare_af-ch	5	10749881	?	A	T	T	A	0.0164474	0.983553	rare
5:10749920-SNV	rare_af-ch	5	10749920	?	T	A	A	T	0.00219298	0.997807	rare
5:10749978-SNV	rare_af-ch	5	10749978	?	A	G	G	A	0.00219298	0.997807	rare
5:10750043-SNV	rare_af-ch	5	10750043	?	G	C	C	G	0.00219298	0.997807	rare
5:10750076-SNV	rare_af-ch	5	10750076	?	C	T	T	C	0.00219298	0.997807	rare
5:10750170-SNV	rare_af-ch	5	10750170	?	T	C	C	T	0.00218341	0.997817	rare
5:10750415-SNV	rare_af-ch	5	10750415	?	G	A	A	G	0.00218818	0.997812	rare
5:10750540-Ins	rare_af-ch	5	10750540	?	-	A	A	-	0.00218341	0.997817	rare
5:10750541-SNV	rare_af-ch	5	10750541	?	C	G	G	C	0.00218341	0.997817	rare
5:10750542-SNV	common_af-ch	5	10750542	rs267941	G	A	A	G	0.215066	0.784934	common
5:10750582-SNV	common_af-ch	5	10750582	rs2918411	T	C	T	C	0.445295	0.554705	common
5:10750646-SNV	rare_af-ch	5	10750646	?	G	A	A	G	0.00218341	0.997817	rare
5:10750831-SNV	rare_af-ch	5	10750831	?	C	A	A	C	0.00218818	0.997812	rare
5:10750985-SNV	common_af-ch	5	10750985	rs10053500	T	C	C	T	0.115721	0.884279	common
5:10751198-SNV	rare_af-ch	5	10751198	?	C	A	A	C	0.0131004	0.9869	rare
5:10751250-SNV	rare_af-ch	5	10751250	?	C	T	T	C	0.00218818	0.997812	rare
5:10751270-SNV	rare_af-ch	5	10751270	?	T	C	C	T	0.00218818	0.997812	rare
5:10751306-SNV	rare_af-ch	5	10751306	?	A	G	G	A	0.00218818	0.997812	rare
5:10751454-SNV	rare_af-ch	5	10751454	?	C	T	T	C	0.00218341	0.997817	rare
5:10751470-SNV	rare_af-ch	5	10751470	?	A	G	G	A	0.00218341	0.997817	rare
5:10751565-SNV	common_af-ch	5	10751565	rs16898820	C	T	T	C	0.215536	0.784464	common
5:10751605-SNV	common_af-ch	5	10751605	rs56772895	A	G	G	A	0.206783	0.793217	common
5:10751678-SNV	rare_af-ch	5	10751678	rs138357738	T	C	C	T	0.0185996	0.9814	rare
5:10751686-SNV	rare_af-ch	5	10751686	rs186879076	C	T	T	C	0.00218818	0.997812	rare
5:10751781-SNV	rare_af-ch	5	10751781	?	C	T	T	C	0.00218341	0.997817	rare
5:10751839-Ins	common_af-ch	5	10751839	?	-	TTTCTCT	TTTCTCT	-	0.0557987	0.944201	common
5:10751842-Del	common_af-ch	5	10751842	?	AAGAGAA	-	-	AAGAGAA	0.0514223	0.948578	common
5:10751858-SNV	rare_af-ch	5	10751858	rs78577356	G	A	A	G	0.0384615	0.961538	rare
5:10751862-SNV	common_af-ch	5	10751862	rs267940	C	T	C	T	0.214286	0.785714	common
5:10751972-SNV	rare_af-ch	5	10751972	?	C	T	T	C	0.00110132	0.998899	rare
5:10752134-SNV	rare_af-ch	5	10752134	?	C	T	T	C	0.00218818	0.997812	rare
5:10752139-SNV	rare_af-ch	5	10752139	rs77155899	G	A	A	G	0.00547046	0.99453	rare
5:10752181-SNV	common_af-ch	5	10752181	rs3797143	T	C	C	T	0.20614	0.79386	common
5:10752260-SNV	rare_af-ch	5	10752260	rs576718516	G	A	A	G	0.00328947	0.996711	rare
5:10752267-SNV	rare_af-ch	5	10752267	?	T	C	C	T	0.00219298	0.997807	rare
5:10752285-SNV	rare_af-ch	5	10752285	?	G	A	A	G	0.00219298	0.997807	rare
5:10752298-SNV	rare_af-ch	5	10752298	?	G	A	A	G	0.00218818	0.997812	rare
5:10752315-SNV	common_af-ch	5	10752315	rs267939	C	T	T	C	0.21663	0.78337	common
5:10752622-SNV	rare_af-ch	5	10752622	?	C	T	T	C	0.00218818	0.997812	rare
5:10752643-SNV	rare_af-ch	5	10752643	?	G	A	A	G	0.00218818	0.997812	rare
5:10752661-SNV	rare_af-ch	5	10752661	?	A	G	G	A	0.00218818	0.997812	rare
5:10752740-SNV	rare_af-ch	5	10752740	?	C	T	T	C	0.00218818	0.997812	rare
5:10753115-SNV	rare_af-ch	5	10753115	rs753027557	C	T	T	C	0.00218818	0.997812	rare
5:10753125-SNV	rare_af-ch	5	10753125	rs540782028	C	T	T	C	0.00218818	0.997812	rare
5:10753173-SNV	rare_af-ch	5	10753173	?	G	A	A	G	0.00218818	0.997812	rare
5:10753183-SNV	rare_af-ch	5	10753183	?	C	G	G	C	0.0109649	0.989035	rare
5:10753379-SNV	rare_af-ch	5	10753379	rs536850529	C	T	T	C	0.00438596	0.995614	rare
5:10753385-SNV	rare_af-ch	5	10753385	?	G	A	A	G	0.00219298	0.997807	rare
5:10753399-SNV	common_af-ch	5	10753399	rs2930059	A	G	A	G	0.485746	0.514254	common
5:10753439-SNV	common_af-ch	5	10753439	rs2930060	A	C	A	C	0.463895	0.536105	common
5:10753449-SNV	rare_af-ch	5	10753449	?	T	C	C	T	0.00218818	0.997812	rare
5:10753454-SNV	rare_af-ch	5	10753454	rs55696181	G	A	A	G	0.0448578	0.955142	rare
5:10753502-SNV	rare_af-ch	5	10753502	?	C	T	T	C	0.00218818	0.997812	rare
5:10753547-SNV	common_af-ch	5	10753547	rs267938	T	C	C	T	0.252735	0.747265	common
5:10753576-SNV	rare_af-ch	5	10753576	?	C	T	T	C	0.00218818	0.997812	rare
5:10753682-SNV	rare_af-ch	5	10753682	?	A	G	G	A	0.0285714	0.971429	rare
5:10753694-SNV	rare_af-ch	5	10753694	?	C	G	G	C	0.0317982	0.968202	rare
5:10753698-Del	rare_af-ch	5	10753698	?	TGTC	-	-	TGTC	0.0339912	0.966009	rare
5:10753709-SNV	rare_af-ch	5	10753709	?	C	T	T	C	0.0296703	0.97033	rare
5:10753763-SNV	rare_af-ch	5	10753763	?	A	C	C	A	0.00218818	0.997812	rare
5:10753804-SNV	rare_af-ch	5	10753804	?	T	C	C	T	0.00218818	0.997812	rare
5:10753809-SNV	rare_af-ch	5	10753809	?	G	C	C	G	0.00218818	0.997812	rare
5:10753813-SNV	rare_af-ch	5	10753813	?	T	C	C	T	0.00218818	0.997812	rare
5:10753887-SNV	rare_af-ch	5	10753887	?	C	T	T	C	0.00218341	0.997817	rare
5:10754021-SNV	rare_af-ch	5	10754021	?	A	G	G	A	0.00218818	0.997812	rare
5:10754123-SNV	rare_af-ch	5	10754123	?	C	T	T	C	0.00218341	0.997817	rare
5:10754156-SNV	rare_af-ch	5	10754156	rs116176380	C	T	T	C	0.00218341	0.997817	rare
5:10754216-SNV	rare_af-ch	5	10754216	?	G	A	A	G	0.00218341	0.997817	rare
5:10754258-SNV	rare_af-ch	5	10754258	?	A	C	C	A	0.00218341	0.997817	rare
5:10754366-SNV	rare_af-ch	5	10754366	?	A	G	G	A	0.00218341	0.997817	rare
5:10754442-SNV	common_af-ch	5	10754442	rs755419	G	C	C	G	0.21179	0.78821	common
5:10754475-SNV	rare_af-ch	5	10754475	?	T	C	C	T	0.00109409	0.998906	rare
5:10754517-SNV	rare_af-ch	5	10754517	rs115549358	T	C	C	T	0.0197368	0.980263	rare
5:10754595-SNV	rare_af-ch	5	10754595	?	T	C	C	T	0.00218818	0.997812	rare
5:10754736-SNV	rare_af-ch	5	10754736	rs573031921	T	C	C	T	0.00218341	0.997817	rare
5:10754746-SNV	common_af-ch	5	10754746	rs267936	T	G	T	G	0.159737	0.840263	common
5:10754847-SNV	rare_af-ch	5	10754847	rs187475246	C	T	T	C	0.00436681	0.995633	rare
5:10754898-SNV	rare_af-ch	5	10754898	?	T	A	A	T	0.00218341	0.997817	rare
5:10754916-SNV	rare_af-ch	5	10754916	?	T	C	C	T	0.00218341	0.997817	rare
5:10754941-SNV	rare_af-ch	5	10754941	?	G	A	A	G	0.00218341	0.997817	rare
5:10755047-SNV	common_af-ch	5	10755047	rs2399965	A	C	C	A	0.303493	0.696507	common
5:10755063-SNV	rare_af-ch	5	10755063	?	C	T	T	C	0.00218341	0.997817	rare
5:10755165-SNV	rare_af-ch	5	10755165	?	T	C	C	T	0.00218818	0.997812	rare
5:10755185-SNV	rare_af-ch	5	10755185	?	T	G	G	T	0.00218818	0.997812	rare
5:10755213-Del	rare_af-ch	5	10755213	rs147991563	TAA	-	-	TAA	0.0350109	0.964989	rare
5:10755233-SNV	rare_af-ch	5	10755233	rs114322326	T	A	A	T	0.0109409	0.989059	rare
5:10755326-SNV	common_af-ch	5	10755326	?	T	C	C	T	0.0853392	0.914661	common
5:10755329-Del	common_af-ch	5	10755329	?	GGAGGAA	-	-	GGAGGAA	0.0798687	0.920131	common
5:10755362-SNV	rare_af-ch	5	10755362	?	A	G	G	A	0.00218341	0.997817	rare
5:10755442-SNV	rare_af-ch	5	10755442	?	T	A	A	T	0.00218818	0.997812	rare
5:10755576-SNV	rare_af-ch	5	10755576	?	T	C	C	T	0.00218341	0.997817	rare
5:10755600-SNV	rare_af-ch	5	10755600	rs763545371	G	A	A	G	0.00218341	0.997817	rare
5:10755615-SNV	common_af-ch	5	10755615	rs72646804	G	A	A	G	0.116812	0.883188	common
5:10755634-SNV	rare_af-ch	5	10755634	?	A	T	T	A	0.00218341	0.997817	rare
5:10755667-SNV	rare_af-ch	5	10755667	?	A	G	G	A	0.00218341	0.997817	rare
5:10755723-SNV	rare_af-ch	5	10755723	?	G	A	A	G	0.00218341	0.997817	rare
5:10755829-SNV	common_af-ch	5	10755829	rs267935	C	T	T	C	0.257112	0.742888	common
5:10755851-SNV	rare_af-ch	5	10755851	?	A	G	G	A	0.00218818	0.997812	rare
5:10755916-SNV	common_af-ch	5	10755916	rs267934	G	A	A	G	0.254923	0.745077	common
5:10755935-Ins	rare_af-ch	5	10755935	?	-	C	C	-	0.00218818	0.997812	rare
5:10755941-SNV	rare_af-ch	5	10755941	?	C	T	T	C	0.00328228	0.996718	rare
5:10755988-SNV	rare_af-ch	5	10755988	rs777648909	G	A	A	G	0.00219298	0.997807	rare
5:10756004-SNV	rare_af-ch	5	10756004	?	A	C	C	A	0.0230263	0.976974	rare
5:10756007-SNV	rare_af-ch	5	10756007	?	C	T	T	C	0.00109649	0.998904	rare
5:10756016-Ins	rare_af-ch	5	10756016	?	-	G	G	-	0.0274725	0.972527	rare
5:10756022-SNV	rare_af-ch	5	10756022	?	G	C	C	G	0.0242291	0.975771	rare
5:10756023-SNV	rare_af-ch	5	10756023	?	G	T	T	G	0.0242291	0.975771	rare
5:10756291-SNV	common_af-ch	5	10756291	rs267933	G	A	A	G	0.36211	0.63789	common
5:10756327-SNV	common_af-ch	5	10756327	rs3822421	G	C	C	G	0.304087	0.695913	common
5:10756394-SNV	rare_af-ch	5	10756394	?	A	G	G	A	0.00235294	0.997647	rare
5:10756462-SNV	rare_af-ch	5	10756462	?	T	C	C	T	0.0258621	0.974138	rare
5:10756470-SNV	rare_af-ch	5	10756470	?	A	T	T	A	0.0455665	0.954433	rare
5:10756475-SNV	rare_af-ch	5	10756475	?	A	T	T	A	0.044335	0.955665	rare
5:10756482-SNV	rare_af-ch	5	10756482	?	T	C	C	T	0.00123153	0.998768	rare
5:10756654-SNV	rare_af-ch	5	10756654	rs111290378	T	C	C	T	0.0262009	0.973799	rare
5:10756677-SNV	rare_af-ch	5	10756677	?	A	G	G	A	0.00218341	0.997817	rare
5:10756856-SNV	common_af-ch	5	10756856	rs267932	A	C	A	C	0.161184	0.838816	common
5:10757029-Ins	common_af-ch	5	10757029	rs3839214	-	GT	-	GT	0.162281	0.837719	common
5:10757074-SNV	rare_af-ch	5	10757074	?	A	G	G	A	0.00218818	0.997812	rare
5:10757181-SNV	rare_af-ch	5	10757181	rs62336800	C	T	T	C	0.0437637	0.956236	rare
5:10757242-SNV	rare_af-ch	5	10757242	rs545147918	G	A	A	G	0.00218818	0.997812	rare
5:10757256-SNV	rare_af-ch	5	10757256	?	G	C	C	G	0.00218818	0.997812	rare
5:10757295-SNV	rare_af-ch	5	10757295	?	T	C	C	T	0.00218818	0.997812	rare
5:10757342-SNV	common_af-ch	5	10757342	rs2964784	T	A	A	T	0.305252	0.694748	common
5:10757384-SNV	rare_af-ch	5	10757384	?	G	T	T	G	0.00220751	0.997792	rare
5:10757447-SNV	rare_af-ch	5	10757447	rs189603167	T	C	C	T	0.0233333	0.976667	rare
5:10757509-SNV	rare_af-ch	5	10757509	?	A	C	C	A	0.00228833	0.997712	rare
5:10757584-SNV	rare_af-ch	5	10757584	?	C	A	A	C	0.00224719	0.997753	rare
5:10757664-SNV	common_af-ch	5	10757664	rs11750414	G	C	C	G	0.142232	0.857768	common
5:10757665-SNV	rare_af-ch	5	10757665	?	C	T	T	C	0.00218818	0.997812	rare
5:10757676-SNV	rare_af-ch	5	10757676	?	A	G	G	A	0.00218341	0.997817	rare
5:10757750-SNV	rare_af-ch	5	10757750	rs76436740	T	C	C	T	0.0393013	0.960699	rare
5:10757863-SNV	rare_af-ch	5	10757863	?	T	A	A	T	0.00218818	0.997812	rare
5:10758378-SNV	common_af-ch	5	10758378	rs267931	C	G	G	C	0.247265	0.752735	common
5:10758444-SNV	rare_af-ch	5	10758444	?	A	G	G	A	0.00218341	0.997817	rare
5:10758452-SNV	rare_af-ch	5	10758452	?	G	A	A	G	0.00218341	0.997817	rare
5:10758571-SNV	rare_af-ch	5	10758571	?	A	G	G	A	0.00218341	0.997817	rare
5:10758766-SNV	rare_af-ch	5	10758766	rs541591844	T	C	C	T	0.00218818	0.997812	rare
5:10758861-SNV	common_af-ch	5	10758861	rs58891571	C	A	A	C	0.205689	0.794311	common
5:10758867-SNV	common_af-ch	5	10758867	rs58583280	G	A	A	G	0.205689	0.794311	common
5:10759069-SNV	rare_af-ch	5	10759069	?	T	C	C	T	0.00548246	0.994518	rare
5:10759118-SNV	rare_af-ch	5	10759118	rs142303238	G	A	A	G	0.021978	0.978022	rare
5:10759189-SNV	common_af-ch	5	10759189	rs9763023	C	T	T	C	0.245495	0.754505	common
5:10759234-Del	common_af-ch	5	10759234	rs59209735	G	-	-	G	0.127753	0.872247	common
5:10759269-SNV	rare_af-ch	5	10759269	?	C	T	T	C	0.00218818	0.997812	rare
5:10759297-Ins	rare_af-ch	5	10759297	?	-	AAAAC	AAAAC	-	0.00218818	0.997812	rare
5:10759318-SNV	common_af-ch	5	10759318	rs62336805	T	A	A	T	0.218202	0.781798	common
5:10759377-SNV	rare_af-ch	5	10759377	?	C	G	G	C	0.00218818	0.997812	rare
5:10759384-SNV	rare_af-ch	5	10759384	?	G	T	T	G	0.00218818	0.997812	rare
5:10759386-SNV	rare_af-ch	5	10759386	?	T	C	C	T	0.00218818	0.997812	rare
5:10759412-SNV	rare_af-ch	5	10759412	?	T	C	C	T	0.00218818	0.997812	rare
5:10759462-SNV	rare_af-ch	5	10759462	?	G	C	C	G	0.00218341	0.997817	rare
5:10759514-SNV	common_af-ch	5	10759514	rs12332143	G	A	A	G	0.474891	0.525109	common
5:10759531-SNV	rare_af-ch	5	10759531	?	T	C	C	T	0.00218341	0.997817	rare
5:10759539-SNV	rare_af-ch	5	10759539	?	A	G	G	A	0.00218341	0.997817	rare
5:10759782-SNV	common_af-ch	5	10759782	rs267929	G	C	G	C	0.163377	0.836623	common
5:10759816-SNV	rare_af-ch	5	10759816	rs116360684	C	A	A	C	0.036105	0.963895	rare
5:10759879-SNV	rare_af-ch	5	10759879	?	T	C	C	T	0.0021978	0.997802	rare
5:10759986-SNV	common_af-ch	5	10759986	rs12332146	C	A	A	C	0.064877	0.935123	common
5:10760020-SNV	rare_af-ch	5	10760020	?	C	A	A	C	0.00224215	0.997758	rare
5:10760055-SNV	rare_af-ch	5	10760055	?	T	C	C	T	0.00221239	0.997788	rare
5:10760117-SNV	common_af-ch	5	10760117	rs2930062	T	C	C	T	0.382159	0.617841	common
5:10760119-SNV	common_af-ch	5	10760119	rs12514505	G	A	A	G	0.1663	0.8337	common
5:10760168-SNV	rare_af-ch	5	10760168	?	G	A	A	G	0.00218341	0.997817	rare
5:10760194-SNV	rare_af-ch	5	10760194	?	G	A	A	G	0.00218341	0.997817	rare
5:10760240-SNV	rare_af-ch	5	10760240	?	C	G	G	C	0.00218341	0.997817	rare
5:10760244-SNV	rare_af-ch	5	10760244	?	C	A	A	C	0.00218341	0.997817	rare
5:10760313-SNV	rare_af-ch	5	10760313	?	A	G	G	A	0.00218818	0.997812	rare
5:10760315-SNV	rare_af-ch	5	10760315	?	T	G	G	T	0.00218341	0.997817	rare
5:10760373-SNV	common_af-ch	5	10760373	rs182073	G	A	A	G	0.33151	0.66849	common
5:10760579-SNV	rare_af-ch	5	10760579	?	A	G	G	A	0.00218818	0.997812	rare
5:10760740-SNV	rare_af-ch	5	10760740	?	G	T	T	G	0.00218341	0.997817	rare
5:10760751-SNV	rare_af-ch	5	10760751	?	G	A	A	G	0.00218341	0.997817	rare
5:10760824-SNV	rare_af-ch	5	10760824	?	G	A	A	G	0.00218341	0.997817	rare
5:10760854-SNV	rare_af-ch	5	10760854	?	C	G	G	C	0.00220264	0.997797	rare
5:10760916-Ins	rare_af-ch	5	10760916	?	-	T	T	-	0.0121951	0.987805	rare
5:10760916-SNV	rare_af-ch	5	10760916	?	C	T	T	C	0.0121951	0.987805	rare
5:10760924-SNV	rare_af-ch	5	10760924	?	A	G	G	A	0.0111607	0.988839	rare
5:10760929-Del	rare_af-ch	5	10760929	?	GGC	-	-	GGC	0.0123043	0.987696	rare
5:10760949-SNV	rare_af-ch	5	10760949	?	C	T	T	C	0.00225225	0.997748	rare
5:10760950-SNV	common_af-ch	5	10760950	rs267928	C	G	C	G	0.076484	0.923516	common
5:10761009-SNV	common_af-ch	5	10761009	rs11740244	C	G	G	C	0.303066	0.696934	common
5:10761048-SNV	rare_af-ch	5	10761048	rs535471661	G	T	T	G	0.0301624	0.969838	rare
5:10761107-Ins	rare_af-ch	5	10761107	?	-	AA	AA	-	0.00228311	0.997717	rare
5:10761182-SNV	common_af-ch	5	10761182	rs267927	A	G	A	G	0.0901235	0.909877	common
5:10761191-SNV	rare_af-ch	5	10761191	rs540383972	G	A	A	G	0.00234192	0.997658	rare
5:10761289-SNV	rare_af-ch	5	10761289	?	A	G	G	A	0.0028169	0.997183	rare
5:10761436-SNV	rare_af-ch	5	10761436	?	T	C	C	T	0.00271739	0.997283	rare
5:10761475-SNV	common_af-ch	5	10761475	rs2930063	C	G	G	C	0.116618	0.883382	common
5:10761592-SNV	rare_af-ch	5	10761592	?	G	C	C	G	0.00224719	0.997753	rare
5:10761625-SNV	rare_af-ch	5	10761625	?	A	G	G	A	0.00223714	0.997763	rare
5:10761637-SNV	rare_af-ch	5	10761637	?	G	C	C	G	0.00222222	0.997778	rare
5:10761711-SNV	rare_af-ch	5	10761711	?	T	G	G	T	0.00220751	0.997792	rare
5:10761874-SNV	rare_af-ch	5	10761874	?	C	A	A	C	0.0021978	0.997802	rare
5:10761925-SNV	rare_af-ch	5	10761925	rs114191096	G	C	C	G	0.0425764	0.957424	rare
5:10761949-Ins	rare_af-ch	5	10761949	?	-	C	C	-	0.00218341	0.997817	rare
5:10762139-SNV	common_af-ch	5	10762139	rs6878848	A	G	G	A	0.234716	0.765284	common
5:10762268-SNV	rare_af-ch	5	10762268	?	C	T	T	C	0.00218818	0.997812	rare
5:10762322-SNV	rare_af-ch	5	10762322	?	G	T	T	G	0.00328228	0.996718	rare
5:10762383-SNV	rare_af-ch	5	10762383	?	A	G	G	A	0.00218341	0.997817	rare
5:10762419-SNV	rare_af-ch	5	10762419	?	G	C	C	G	0.018559	0.981441	rare
5:10762426-SNV	rare_af-ch	5	10762426	?	C	A	A	C	0.0218818	0.978118	rare
5:10762427-SNV	rare_af-ch	5	10762427	?	T	G	G	T	0.0218818	0.978118	rare
5:10762434-SNV	rare_af-ch	5	10762434	?	G	C	C	G	0.0164114	0.983589	rare
5:10762500-SNV	rare_af-ch	5	10762500	rs142897088	T	C	C	T	0.00219298	0.997807	rare
5:10762519-SNV	rare_af-ch	5	10762519	?	T	A	A	T	0.00218818	0.997812	rare
5:10762585-SNV	rare_af-ch	5	10762585	?	T	C	C	T	0.00218341	0.997817	rare
5:10762634-SNV	rare_af-ch	5	10762634	?	G	C	C	G	0.00218818	0.997812	rare
5:10762674-SNV	rare_af-ch	5	10762674	?	G	T	T	G	0.00218818	0.997812	rare
5:10762980-SNV	rare_af-ch	5	10762980	?	G	A	A	G	0.00218818	0.997812	rare
5:10763004-SNV	rare_af-ch	5	10763004	rs5745186	C	T	T	C	0.00437637	0.995624	rare
5:10763105-SNV	rare_af-ch	5	10763105	?	C	T	T	C	0.00219298	0.997807	rare
5:10763129-SNV	rare_af-ch	5	10763129	?	G	A	A	G	0.00218818	0.997812	rare
5:10763656-SNV	common_af-ch	5	10763656	rs4701883	G	T	T	G	0.280568	0.719432	common
5:10763677-SNV	rare_af-ch	5	10763677	?	T	C	C	T	0.00218818	0.997812	rare
5:10763789-SNV	rare_af-ch	5	10763789	rs541463276	C	T	T	C	0.00218818	0.997812	rare
5:10763960-SNV	rare_af-ch	5	10763960	?	T	G	G	T	0.00218341	0.997817	rare
5:10764002-SNV	rare_af-ch	5	10764002	?	C	T	T	C	0.00218818	0.997812	rare
5:10764007-SNV	rare_af-ch	5	10764007	rs188561023	C	T	T	C	0.00109409	0.998906	rare

## Sheet: Table S5
	Table S5. Cochran-Mantel-Haenszel test for repeated 2x2 tests of independence for each SNP
	SNP#	Marker	Identifier	Reference	SLE risk Allele	Cochran-Mantel-Haenszel test (across three enthnic groups) P-value
	SNP1	5:10685185-SNV	rs3797111	T	G	2.81258e-05
	SNP2	5:10689768-SNV	rs3822412	A	G	0.093283
	SNP3	5:10691118-SNV	rs5745264	G	A	0.00133708
	SNP4	5:10695526-SNV	rs2930047	T	C	0.00182657
	SNP5	5:10704797-SNV	rs2918392	T	C	0.00241519
	SNP6	5:10712199-SNV	rs7733385	G	G	0.000165732
	SNP7	5:10712664-SNV	rs62337599	T	C	8.26382e-06
	SNP8	5:10713395-SNV	rs267985	G	G	3.81332e-05
	SNP9	5:10714364-SNV	rs267984	T	T	0.000281525
	SNP10	5:10726281-SNV	rs267973	T	T	0.000490799
	SNP11	5:10727639-SNV	rs267972	G	G	0.000612536
	SNP12	5:10732008-SNV	rs364491	G	G	6.0918e-05
	SNP13	5:10734772-SNV	rs9312742	G	G	9.56376e-05
	SNP14	5:10742747-SNV	rs6870539	C	C	0.000579132
	SNP15	5:10752315-SNV	rs267939	C	C	0.00257837
	SNP16	5:10758378-SNV	rs267931	C	C	0.000534198
	SNP17	5:10758562-SNV	rs267930	G	G	0.00235529
	SNP18	5:10758861-SNV	rs58891571	C	A	4.47248e-05
	SNP19	5:10758867-SNV	rs58583280	G	A	5.00741e-05

## Sheet: Table S6
Table S6. DAP1 haplotype association analysis
		Caucasian- Discovery cohort				African Am-Replication cohort				Chinese-Replication cohort				Combined Meta-analysis				Cochran-Mantel-Haenszel, Test
HAP #	Haplotype	SLE (n=773) Frequency	Healthy (n=576) Frequency	ChiSq p	OR	SLE (n=229) Frequency	Healthy (n=134) Frequency	ChiSq p	OR	SLE (n=219) Frequency	Healthy (n=101) Frequency	ChiSq p	OR	SLE (n=1221) Frequency	Healthy (n=814) Frequency	ChiSq p	OR	p-value
HAP1	TAGTTATAACACATTGACG	0.550853	0.616281	0.0044761	0.782614	0.0868388	0.0977428	0.624527	0.87845	0.0748741	0.089102	0.545453	0.829458	0.367177	0.448173	1.8784e-06	0.719057
HAP2	TGACCGTGTTGGGCCCGCG	0.221535	0.205038	0.263817	1.12169	0.395333	0.360482	0.3483	1.16146	0.342045	0.542783	2.16128e-06	0.439441	0.280716	0.28239	0.97932	1.00195
HAP3	GGACCGCGTTGGGCCCGAA	0.165028	0.124725	0.00458176	1.40889	0.116077	0.0710093	0.0504724	1.71957	0.21219	0.143551	0.04	1.61165	0.163651	0.114358	4.5089e-05	1.5013	0.001
HAP4	TAGTTGTGTTGGGCCCGCG	0.00519858	0.00101809	0.0851244	5.19301	0.00218339	1.00057e-22	0.445537	100	0.11843	0.0841464	0.193531	1.46599	0.0255056	0.0122965	0.00496692	2.11886
HAP5	GGACTGCGTTGGGCCCGCG	0.00222552	0.0030426	0.711763	0.740105	0.0309079	0.0337373	0.835926	0.914088	0	0	0	0	0.00805922	0.00823303	0.969943	0.985976
HAP6	TAGTTATAACACACTGACG	0.00296736	0.00101301	0.30684	2.97225	0.0700007	0.0711819	0.954168	0.982866	0	0	0	0	0.0152802	0.0123143	0.440477	1.25398
HAP7	TAGTTGTAACACACTGACG	4.40711e-06	0.00405421	0.0202942	0.00109628	0.0678533	0.0726929	0.807026	0.929236	0	0	0	0	0.0139345	0.0157253	0.677899	0.891074
HAP8	GGACCGCGTTGGGCCCGCG	0.000742691	0.00202806	0.398427	0.370357	0.0278786	0.0228296	0.679755	1.22837	0	0	0	0	0.00556918	0.00536643	0.922353	1.04568

## Sheet: Table S7
Table S7a. Cochran-Mantel-Haenszel test for repeated 2x2 tests of independence for risk haplotype
location	allele	Healthy	SLE
Caucasian	HAP3-risk	70	132
	non-HAP3	506	641
African	HAP3-risk	10	28
	non-HAP3	124	201
Chinese	HAP3-risk	14	47
	non-HAP3	87	172
		chi-square:	10.3229
		P-value:	0.00131391
Table S7b. Trans-ethnic metaanalysis of DAP1-SLE association using MR-MEGA program
MarkerName	Chromosome	Position	EA	NEA	EAF	Nsample	Ncohort	Effects	beta_0	se	P-value_association
rs3797111	5	10685185	G	T	0.18689	2032	4	+++++++++	1.37079	2.01003e-08	5.44818e-06
rs3822412	5	10689768	A	G	0.51376	2032	4	---+++---	0.517682	7.91104e-09	3.17454e-09
rs5745264	5	10691118	G	A	0.504439	2032	4	---000---	-0.112401	4.43376e-08	0.391654
rs2930047	5	10695526	T	C	0.497505	2032	4	---+++---	-0.46565	3.99217e-08	0.906783
rs2918392	5	10704797	T	C	0.518435	2032	4	---000---	-0.112401	4.43376e-08	0.00391654
rs7733385	5	10712199	A	G	0.47125	2032	4	---------	-0.0138296	1.00607e-07	0.0649322
rs62337599	5	10712664	C	T	0.178465	2032	4	+++++++++	1.09529	6.15726e-08	1.03248e-05
rs267985	5	10713395	A	G	0.483755	2032	4	---------	-0.382198	8.26108e-08	8.15511e-06
rs267984	5	10714364	A	T	0.483755	2032	4	---------	-0.208176	1.38535e-08	0.00328683
rs267973	5	10726281	C	T	0.476609	2032	4	---------	-0.315243	8.82308e-08	0.00114288
rs267972	5	10727639	A	G	0.476304	2032	4	---------	-0.208176	1.38535e-08	0.00328683
rs364491	5	10732008	C	G	0.483755	2032	4	---------	-0.489265	3.65162e-08	3.37588e-06
rs9312742	5	10734772	A	G	0.494262	2032	4	---------	-0.436625	6.34105e-08	0.0081288
rs6870539	5	10742747	T	C	0.439601	2032	4	---------	-0.208176	1.51938e-07	0.0209911
rs267939	5	10752315	T	C	0.466398	2032	4	---------	-0.474041	9.84101e-09	0.0274704
rs267931	5	10758378	G	C	0.480182	2032	4	---------	-0.581108	2.33175e-08	0.0209911
rs267930	5	10758562	A	G	0.473036	2032	4	---------	-0.581108	5.60171e-08	0.0116654
rs58891571	5	10758861	A	C	0.177746	2032	4	+++++++++	1.20506	6.40496e-08	0.000945327
rs58583280	5	10758867	A	G	0.177746	2032	4	+++++++++	1.36707	7.73805e-08	4.93702e-07

## Sheet: Table S8
	Table S8: Genetic association analysis of DAP1 diplotypes in Caucasian data set
	Diplotype	HC	SLE	OR	LCI	UCI	P-value
	HAP1 HAP1	186	199	0.71	0.55	0.91	0.008
	HAP1 HAP2	161	218	1	0.79	1.3	0.3
	HAP1 HAP3	75	127	1.3	1	1.8	0.06
	HAP2 HAP2	24	28	0.87	0.49	1.5	0.62
	HAP2 HAP3	26	51	1.5	0.92	2.4	0.09
	HAP3 HAP3	7	16	1.7	0.8	4.2	0.2

## Sheet: Table S9a
	Table S9a. Data for chr5:10695525 (rs2930047) SNP
	a. Protein binding
	Method	Location	Bound Protein	Cell Type	Additional Info	Reference
	ChIP-seq	chr5:10695153..10695529	CTCF	HFF-Myc		ENCODE
	ChIP-seq	chr5:10695170..10695540	MAZ	K562		ENCODE
	ChIP-seq	chr5:10695171..10695555	RCOR1	HeLa-S3		ENCODE
	ChIP-seq	chr5:10695166..10695542	ZKSCAN1	HeLa-S3		ENCODE
	ChIP-seq	chr5:10695201..10695697	HMGN3	K562		ENCODE
	ChIP-seq	chr5:10695202..10695546	YY1	GM12878		ENCODE
	ChIP-seq	chr5:10695211..10695581	CHD2	HeLa-S3		ENCODE
	ChIP-seq	chr5:10695232..10695548	YY1	GM12892		ENCODE
	ChIP-seq	chr5:10695241..10695551	MYC	MCF-7	vehicle	ENCODE
	ChIP-seq	chr5:10695247..10695557	MYC	MCF-7	serum_stimulated_media	ENCODE
	ChIP-seq	chr5:10695250..10695586	YY1	H1-hESC		ENCODE
	ChIP-seq	chr5:10695371..10695551	EBF1	GM12878		ENCODE
	ChIP-seq	chr5:10695238..10695554	YY1	K562		ENCODE
	ChIP-seq	chr5:10695332..10695756	CTCF	K562		ENCODE
	ChIP-seq	chr5:10695326..10695642	EBF1	GM12878		ENCODE
	ChIP-seq	chr5:10695221..10695617	MAX	HeLa-S3		ENCODE
	ChIP-seq	chr5:10695221..10695625	MXI1	HeLa-S3		ENCODE
	b. cis-eQTL
	Method	Location	Affected Gene	Cell Type	Additional Info	Reference
	eQTL	chr5:10695525..10695526	DAP	Monocytes	cis	20502693
	Chromatin structure
	c. Chromatin struture
	Method	Location	Cell Type	Additional Info	Reference
	DNase-seq	chr5:10694797..10696257	Helas3	Ifna4h	ENCODE
	DNase-seq	chr5:10694797..10696257	Helas3		ENCODE
	DNase-seq	chr5:10695107..10695622	Mcf7		ENCODE
	DNase-seq	chr5:10695107..10695622	Mcf7	Hypoxlac	ENCODE
	DNase-seq	chr5:10695107..10695622	Mcf7	Hypoxlaccon	ENCODE
	DNase-seq	chr5:10695107..10695715	Cerebellumoc		ENCODE
	DNase-seq	chr5:10695122..10695596	Ecc1	Dm002p1h	ENCODE
	DNase-seq	chr5:10695127..10695622	T47d		ENCODE
	DNase-seq	chr5:10695127..10695622	T47d	Est10nm30m	ENCODE
	DNase-seq	chr5:10695131..10695621	Ecc1	Est10nm30m	ENCODE
	DNase-seq	chr5:10695165..10695556	Cerebrumfrontaloc		ENCODE
	DNase-seq	chr5:10695165..10695578	Fibrobl		ENCODE
	DNase-seq	chr5:10695165..10695578	Fibroblgm03348		ENCODE
	DNase-seq	chr5:10695165..10695578	Fibroblgm03348	Lentimyod	ENCODE
	DNase-seq	chr5:10695166..10695581	Medullo		ENCODE
	DNase-seq	chr5:10695166..10695581	Medullod341		ENCODE
	DNase-seq	chr5:10695170..10695568	Ishikawa	Tam10030	ENCODE
	DNase-seq	chr5:10695170..10695622	Urotsa		ENCODE
	DNase-seq	chr5:10695173..10695559	Fibroblgm03348	Lenticon	ENCODE
	DNase-seq	chr5:10695174..10695566	Phte		ENCODE
	DNase-seq	chr5:10695176..10695563	UrotsaUt189		ENCODE
	DNase-seq	chr5:10695180..10695564	Rwpe1		ENCODE
	DNase-seq	chr5:10695182..10695563	Hpde6e6e7		ENCODE
	DNase-seq	chr5:10695183..10695542	Fibropag08395		ENCODE
	DNase-seq	chr5:10695183..10695543	Fibrop		ENCODE
	DNase-seq	chr5:10695187..10695534	Ips		ENCODE
	DNase-seq	chr5:10695187..10695534	Ipsnihi11		ENCODE
	DNase-seq	chr5:10695197..10695561	Hepg2		ENCODE
	DNase-seq	chr5:10695198..10695527	H7es		ENCODE
	DNase-seq	chr5:10695198..10695620	Gliobla		ENCODE
	DNase-seq	chr5:10695200..10695526	Nhek		ENCODE
	DNase-seq	chr5:10695200..10695530	Huh75		ENCODE
	DNase-seq	chr5:10695200..10695530	Huh7		ENCODE
	DNase-seq	chr5:10695200..10695543	Hsmmt		ENCODE
	DNase-seq	chr5:10695200..10695545	Hsmm		ENCODE
	DNase-seq	chr5:10695201..10695599	Olfneurosphere		ENCODE
	DNase-seq	chr5:10695145..10695735	Htr8		ENCODE
	DNase-seq	chr5:10695152..10695662	8988t		ENCODE
	DNase-seq	chr5:10695154..10695572	A549		ENCODE
	DNase-seq	chr5:10695155..10695552	Sknsh		ENCODE
	DNase-seq	chr5:10695156..10695602	Lncap		ENCODE
	DNase-seq	chr5:10695156..10695602	Lncap	Andro	ENCODE
	DNase-seq	chr5:10695160..10695572	Mcf7	Randshrna	ENCODE
	DNase-seq	chr5:10695164..10695556	Stellate		ENCODE
	DNase-seq	chr5:10695164..10695605	Huvec		ENCODE
	DNase-seq	chr5:10695500..10695650	Hs5		ENCODE
	DNase-seq	chr5:10695203..10695543	Fibropag20443		ENCODE
	DNase-seq	chr5:10695204..10695546	Ishikawa	Est10nm30m	ENCODE
	DNase-seq	chr5:10695209..10695540	Heartoc		ENCODE
	DNase-seq	chr5:10695213..10695532	Hsmmemb		ENCODE
	DNase-seq	chr5:10695213..10695545	Hsmmfshd		ENCODE
	DNase-seq	chr5:10695225..10695540	Hmec		ENCODE
	FAIRE	chr5:10695021..10695936	Helas3	Ifng4h	ENCODE
	FAIRE	chr5:10695073..10695595	Huvec		ENCODE
	FAIRE	chr5:10695094..10695802	Helas3	Ifna4h	ENCODE
	Histone modifications
	Filter:
		d. Histone modification
	Method	Location	Chromatin State	Tissue Group	Tissue	Reference
	ChromHMM	chr5:10668200..10703400	Quiescent/Low	Muscle	Psoas Muscle	REMC
	ChromHMM	chr5:10674200..10695800	Weak transcription	Brain	Brain Dorsolateral Prefrontal Cortex	REMC
	ChromHMM	chr5:10676400..10704800	Weak transcription	Blood & T-cell	Primary T helper naive cells from peripheral blood	REMC
	ChromHMM	chr5:10678800..10696000	Weak transcription	Blood & T-cell	Primary T CD8+ naive cells from peripheral blood	REMC
	ChromHMM	chr5:10679400..10696400	Weak transcription	Blood & T-cell	Primary T helper memory cells from peripheral blood 1	REMC
	ChromHMM	chr5:10679600..10703400	Weak transcription	Digestive	Small Intestine	REMC
	ChromHMM	chr5:10680600..10702800	Weak transcription	Muscle	Skeletal Muscle Male	REMC
	ChromHMM	chr5:10681400..10720000	Weak transcription	Other	Fetal Lung	REMC
	ChromHMM	chr5:10683200..10707600	Weak transcription	ES-deriv	H1 Derived Neuronal Progenitor Cultured Cells	REMC
	ChromHMM	chr5:10683600..10696200	Quiescent/Low	Blood & T-cell	Primary T CD8+ memory cells from peripheral blood	REMC
	ChromHMM	chr5:10683600..10701800	Weak transcription	Other	Ovary	REMC
	ChromHMM	chr5:10683600..10705000	Weak transcription	Blood & T-cell	Primary T regulatory cells fromÃÂ peripheralÃÂ blood	REMC
	ChromHMM	chr5:10683800..10699400	Weak transcription	Blood & T-cell	Primary T helper 17 cells PMA-I stimulated	REMC
	ChromHMM	chr5:10683800..10701800	Weak transcription	Digestive	Stomach Mucosa	REMC
	ChromHMM	chr5:10684800..10696600	Weak transcription	Blood & T-cell	Primary T helper memory cells from peripheral blood 2	REMC
	ChromHMM	chr5:10685000..10695800	Weak transcription	Blood & T-cell	Primary T helper naive cells fromÃÂ peripheralÃÂ blood	REMC
	ChromHMM	chr5:10685200..10699400	Weak transcription	Other	Spleen	REMC
	ChromHMM	chr5:10685400..10696200	Weak transcription	Blood & T-cell	Primary T helper cells PMA-I stimulated	REMC
	ChromHMM	chr5:10685600..10701800	Weak transcription	Digestive	Sigmoid Colon	REMC
	ChromHMM	chr5:10685600..10704000	Quiescent/Low	Blood & T-cell	Primary T cells effector/memory enriched from peripheral blood	REMC
	ChromHMM	chr5:10685600..10704200	Weak transcription	HSC & B-cell	Primary neutrophils fromÃÂ peripheralÃÂ blood	REMC
	ChromHMM	chr5:10686200..10696400	Weak transcription	Blood & T-cell	Primary T helper cells fromÃÂ peripheralÃÂ blood	REMC
	ChromHMM	chr5:10686600..10699600	Weak transcription	iPSC	iPS-18 Cell Line	REMC
	ChromHMM	chr5:10687600..10707200	Quiescent/Low	ES-deriv	H1 BMP4 Derived Mesendoderm Cultured Cells	REMC
	ChromHMM	chr5:10688000..10714800	Weak transcription	ES-deriv	H9 Derived Neuronal Progenitor Cultured Cells	REMC
	ChromHMM	chr5:10688000..10721800	Quiescent/Low	Brain	Brain Anterior Caudate	REMC
	ChromHMM	chr5:10688200..10696200	Strong transcription	HSC & B-cell	Primary hematopoietic stem cells short term culture	REMC
	ChromHMM	chr5:10688400..10699400	Weak transcription	HSC & B-cell	Primary hematopoietic stem cells	REMC
	ChromHMM	chr5:10689800..10707400	Weak transcription	Heart	Aorta	REMC
	ChromHMM	chr5:10691400..10704400	Quiescent/Low	Adipose	Adipose Nuclei	REMC
	ChromHMM	chr5:10689800..10699800	Weak transcription	Other	Fetal Adrenal Gland	REMC
	ChromHMM	chr5:10689400..10695800	Enhancers	Brain	Fetal Brain Male	REMC
	ChromHMM	chr5:10689800..10699800	Weak transcription	Muscle	Fetal Muscle Trunk	REMC
	ChromHMM	chr5:10689600..10699400	Weak transcription	Other	Lung	REMC
	ChromHMM	chr5:10688800..10696400	Enhancers	Other	Placenta Amnion	REMC
	ChromHMM	chr5:10691000..10703800	Weak transcription	Digestive	Rectal Mucosa Donor 29	REMC
	ChromHMM	chr5:10689800..10696200	Weak transcription	Thymus	Thymus	REMC
	ChromHMM	chr5:10689200..10706000	Strong transcription	ENCODE	HepG2 Hepatocellular Carcinoma Cell Line	REMC
	ChromHMM	chr5:10690000..10699200	Weak transcription	ESC	ES-UCSF4 Cell Line	REMC
	ChromHMM	chr5:10690000..10700200	Weak transcription	ESC	H9 Cell Line	REMC
	ChromHMM	chr5:10690000..10700400	Quiescent/Low	ESC	HUES48 Cell Line	REMC
	ChromHMM	chr5:10690000..10701400	Weak transcription	Sm. Muscle	Duodenum Smooth Muscle	REMC
	ChromHMM	chr5:10690000..10703600	Quiescent/Low	ES-deriv	H9 Derived Neuron Cultured Cells	REMC
	ChromHMM	chr5:10690200..10699800	Quiescent/Low	iPSC	iPS DF 6.9 Cell Line	REMC
	ChromHMM	chr5:10690200..10703400	Weak transcription	Digestive	Colonic Mucosa	REMC
	ChromHMM	chr5:10690400..10695600	Weak transcription	ESC	H1 Cell Line	REMC
	ChromHMM	chr5:10690400..10700200	Weak transcription	iPSC	iPS-15b Cell Line	REMC
	ChromHMM	chr5:10690600..10699200	Weak transcription	ESC	HUES64 Cell Line	REMC
	ChromHMM	chr5:10690000..10697000	Weak transcription	Digestive	Gastric	REMC
	ChromHMM	chr5:10690000..10701800	Weak transcription	Heart	Right Ventricle	REMC
	ChromHMM	chr5:10692800..10698600	Enhancers	Heart	Fetal Heart	REMC
	ChromHMM	chr5:10692800..10718600	Quiescent/Low	Mesench	Mesenchymal Stem Cell Derived Adipocyte Cultured Cells	REMC
	ChromHMM	chr5:10693000..10695600	Weak transcription	ESC	ES-I3 Cell Line	REMC
	ChromHMM	chr5:10693000..10700000	Quiescent/Low	ESC	HUES6 Cell Line	REMC
	ChromHMM	chr5:10693000..10700800	Quiescent/Low	ESC	ES-WA7 Cell Line	REMC
	ChromHMM	chr5:10693000..10702000	Weak transcription	ES-deriv	hESC Derived CD184+ Endoderm Cultured Cells	REMC
	ChromHMM	chr5:10693600..10700200	Quiescent/Low	iPSC	iPS-20b Cell Line	REMC
	ChromHMM	chr5:10694600..10698800	Weak transcription	HSC & B-cell	Primary monocytes from peripheral blood	REMC
	ChromHMM	chr5:10694000..10699800	Weak transcription	HSC & B-cell	Primary B cells from cord blood	REMC
	ChromHMM	chr5:10694400..10696400	Weak transcription	Blood & T-cell	Primary T cells from cord blood	REMC
	ChromHMM	chr5:10694600..10700600	Weak transcription	ENCODE	Dnd41 TCell Leukemia Cell Line	REMC
	ChromHMM	chr5:10694800..10699600	Weak transcription	Digestive	Fetal Intestine Large	REMC
	ChromHMM	chr5:10694800..10695800	Enhancers	Epithelial	Breast Myoepithelial Primary Cells	REMC
	ChromHMM	chr5:10694800..10695800	Enhancers	Heart	Left Ventricle	REMC
	ChromHMM	chr5:10694800..10696400	Weak transcription	Epithelial	Foreskin Keratinocyte Primary Cells skin02	REMC
	ChromHMM	chr5:10694800..10696600	Enhancers	HSC & B-cell	Primary Natural Killer cells fromÃÂ peripheralÃÂ blood	REMC
	ChromHMM	chr5:10694800..10698400	Enhancers	ES-deriv	H1 BMP4 Derived Trophoblast Cultured Cells	REMC
	ChromHMM	chr5:10695000..10695800	Weak transcription	ES-deriv	H1 Derived Mesenchymal Stem Cells	REMC
	ChromHMM	chr5:10695000..10695800	Enhancers	Mesench	Mesenchymal Stem Cell Derived Chondrocyte Cultured Cells	REMC
	ChromHMM	chr5:10695000..10695800	Enhancers	Brain	Brain Angular Gyrus	REMC
	ChromHMM	chr5:10695000..10695800	Enhancers	Brain	Brain Substantia Nigra	REMC
	ChromHMM	chr5:10695000..10695800	Enhancers	Digestive	Duodenum Mucosa	REMC
	ChromHMM	chr5:10695000..10696000	Weak transcription	Blood & T-cell	Primary mononuclear cells fromÃÂ peripheralÃÂ blood	REMC
	ChromHMM	chr5:10695000..10696400	Enhancers	Brain	Brain Germinal Matrix	REMC
	ChromHMM	chr5:10695000..10696400	Enhancers	Digestive	Fetal Stomach	REMC
	ChromHMM	chr5:10695000..10696600	Enhancers	Mesench	Adipose Derived Mesenchymal Stem Cell Cultured Cells	REMC
	ChromHMM	chr5:10695000..10696800	Enhancers	ENCODE	HSMM Skeletal Muscle Myoblasts Cell Line	REMC
	ChromHMM	chr5:10695000..10696800	Enhancers	ENCODE	HSMM cell derived Skeletal Muscle Myotubes Cell Line	REMC
	ChromHMM	chr5:10695000..10697000	Enhancers	ENCODE	NH-A Astrocytes Primary Cells	REMC
	ChromHMM	chr5:10695000..10697200	Weak transcription	ENCODE	K562 Leukemia Cell Line	REMC
	ChromHMM	chr5:10695000..10697400	Enhancers	Epithelial	Foreskin Fibroblast Primary Cells skin01	REMC
	ChromHMM	chr5:10695000..10698800	Quiescent/Low	Epithelial	Foreskin Melanocyte Primary Cells skin01	REMC
	ChromHMM	chr5:10695000..10699000	Weak transcription	ENCODE	Monocytes-CD14+ RO01746 Primary Cells	REMC
	ChromHMM	chr5:10695400..10697000	Enhancers	ES-deriv	hESC Derived CD56+ Mesoderm Cultured Cells	REMC
	ChromHMM	chr5:10695200..10696600	Enhancers	IMR90	IMR90 fetal lung fibroblasts Cell Line	REMC
	ChromHMM	chr5:10695200..10695600	Flanking Active TSS	Brain	Brain Hippocampus Middle	REMC
	ChromHMM	chr5:10695200..10695600	Enhancers	Other	Fetal Kidney	REMC
	ChromHMM	chr5:10695200..10695600	Weak transcription	Other	Pancreatic Islets	REMC
	ChromHMM	chr5:10695200..10695600	Weak transcription	Other	Pancreas	REMC
	ChromHMM	chr5:10693200..10700600	Weak transcription	Other	Placenta	REMC
	ChromHMM	chr5:10693400..10702200	Weak transcription	Digestive	Esophagus	REMC
	ChromHMM	chr5:10694000..10702000	Heterochromatin	Heart	Right Atrium	REMC
	ChromHMM	chr5:10694400..10696000	Enhancers	Sm. Muscle	Stomach Smooth Muscle	REMC
	ChromHMM	chr5:10695200..10695800	Enhancers	HSC & B-cell	Primary B cells from peripheral blood	REMC
	ChromHMM	chr5:10695200..10696200	Enhancers	Brain	Fetal Brain Female	REMC
	ChromHMM	chr5:10695200..10696800	Enhancers	Epithelial	Foreskin Keratinocyte Primary Cells skin03	REMC
	ChromHMM	chr5:10695200..10698000	Weak transcription	Digestive	Fetal Intestine Small	REMC
	ChromHMM	chr5:10695400..10696400	Enhancers	Myosat	Muscle Satellite Cultured Cells	REMC
	ChromHMM	chr5:10695400..10696600	Enhancers	iPSC	iPS DF 19.11 Cell Line	REMC
	ChromHMM	chr5:10695400..10696600	Enhancers	HSC & B-cell	Primary hematopoietic stem cells G-CSF-mobilized Female	REMC
	ChromHMM	chr5:10695400..10696600	Enhancers	HSC & B-cell	Primary hematopoietic stem cells G-CSF-mobilized Male	REMC
	ChromHMM	chr5:10695400..10696800	Enhancers	Mesench	Bone Marrow Derived Cultured Mesenchymal Stem Cells	REMC
	ChromHMM	chr5:10695400..10696800	Enhancers	Epithelial	Breast variant Human Mammary Epithelial Cells (vHMEC)	REMC
	ChromHMM	chr5:10695400..10696800	Enhancers	Epithelial	Foreskin Fibroblast Primary Cells skin02	REMC
	ChromHMM	chr5:10695400..10697200	Enhancers	Neurosph	Cortex derived primary cultured neurospheres	REMC
	ChromHMM	chr5:10695200..10696000	Enhancers	Muscle	Fetal Muscle Leg	REMC
	ChromHMM	chr5:10695200..10695800	Enhancers	Sm. Muscle	Rectal Smooth Muscle	REMC
	ChromHMM	chr5:10695400..10696600	Enhancers	ENCODE	GM12878 Lymphoblastoid Cell Line	REMC
	ChromHMM	chr5:10695400..10696600	Enhancers	ENCODE	HMEC Mammary Epithelial Primary Cells	REMC
	ChromHMM	chr5:10695400..10696800	Enhancers	ENCODE	HUVEC Umbilical Vein Endothelial Primary Cells	REMC
	ChromHMM	chr5:10695400..10696600	Enhancers	ENCODE	NHDF-Ad Adult Dermal Fibroblast Primary Cells	REMC
	ChromHMM	chr5:10695400..10696600	Enhancers	ENCODE	NHLF Lung Fibroblast Primary Cells	REMC
	ChromHMM	chr5:10695400..10696800	Enhancers	ENCODE	Osteoblast Primary Cells	REMC
	ChromHMM	chr5:10695400..10695600	Enhancers	ES-deriv	hESC Derived CD56+ Ectoderm Cultured Cells	REMC
	ChromHMM	chr5:10695400..10695600	Enhancers	Epithelial	Foreskin Melanocyte Primary Cells skin03	REMC
	ChromHMM	chr5:10695400..10695600	Enhancers	Brain	Brain Cingulate Gyrus	REMC
	ChromHMM	chr5:10695400..10695600	Enhancers	Digestive	Rectal Mucosa Donor 31	REMC
	ChromHMM	chr5:10695400..10695800	Transcr. at gene 5' and 3'	ENCODE	HeLa-S3 Cervical Carcinoma Cell Line	REMC
	ChromHMM	chr5:10695400..10695800	Enhancers	ENCODE	A549 EtOH 0.02pct Lung Carcinoma Cell Line	REMC
	ChromHMM	chr5:10695400..10695800	Enhancers	Muscle	Skeletal Muscle Female	REMC
	ChromHMM	chr5:10695400..10695800	Flanking Active TSS	Sm. Muscle	Colon Smooth Muscle	REMC
	ChromHMM	chr5:10695400..10695800	Weak transcription	Blood & T-cell	Primary T cells fromÃÂ peripheralÃÂ blood	REMC
	ChromHMM	chr5:10695400..10695800	Enhancers	Neurosph	Ganglion Eminence derived primary cultured neurospheres	REMC
	ChromHMM	chr5:10695400..10695800	Enhancers	Other	Liver	REMC
	ChromHMM	chr5:10695400..10695800	Enhancers	Brain	Brain Inferior Temporal Lobe	REMC
	ChromHMM	chr5:10695400..10696000	Enhancers	ENCODE	NHEK-Epidermal Keratinocyte Primary Cells	REMC
	ChromHMM	chr5:10695400..10702600	Enhancers	Thymus	Fetal Thymus	REMC

## Sheet: Table S9b
	Table S9b. Data supporting chr5:10713394 (rs267985) SNP
	a. Protein Binding
	Method	Location	Bound Protein	Cell Type	Additional Info	Reference
	ChIP-seq	chr5:10713005..10713475	GATA3	MCF-7		ENCODE
	Single nucleotides
	Filter:
	b. cis-eQTL
	Method	Location	Affected Gene	Cell Type	Additional Info	Reference
	eQTL	chr5:10713394..10713395	DAP	Monocytes	cis	20502693
	c. Chromatin structure
	Method	Location	Cell Type	Additional Info	Reference
	DNase-seq	chr5:10713240..10713530	Mcf7		ENCODE
	DNase-seq	chr5:10713305..10713455	Osteobl		ENCODE
	DNase-seq	chr5:10713360..10713510	K562		ENCODE
	DNase-seq	chr5:10713360..10713530	Mcf7	Estctrl0h	ENCODE
	FAIRE	chr5:10713340..10713404	Helas3	Ifng4h	ENCODE
	d. Histone modifications
	Method	Location	Chromatin State	Tissue Group	Tissue	Reference
	ChromHMM	chr5:10681400..10720000	Weak transcription	Other	Fetal Lung	REMC
	ChromHMM	chr5:10688000..10714800	Weak transcription	ES-deriv	H9 Derived Neuronal Progenitor Cultured Cells	REMC
	ChromHMM	chr5:10688000..10721800	Quiescent/Low	Brain	Brain Anterior Caudate	REMC
	ChromHMM	chr5:10695600..10721000	Weak transcription	Other	Fetal Kidney	REMC
	ChromHMM	chr5:10692800..10718600	Quiescent/Low	Mesench	Mesenchymal Stem Cell Derived Adipocyte Cultured Cells	REMC
	ChromHMM	chr5:10699600..10723200	Strong transcription	Digestive	Fetal Stomach	REMC
	ChromHMM	chr5:10699800..10717000	Strong transcription	Digestive	Fetal Intestine Small	REMC
	ChromHMM	chr5:10700200..10715400	Weak transcription	Epithelial	Foreskin Melanocyte Primary Cells skin03	REMC
	ChromHMM	chr5:10705000..10713400	Weak transcription	ES-deriv	hESC Derived CD184+ Endoderm Cultured Cells	REMC
	ChromHMM	chr5:10705200..10717000	Quiescent/Low	Blood & T-cell	Primary T cells effector/memory enriched from peripheral blood	REMC
	ChromHMM	chr5:10705600..10713800	Quiescent/Low	ENCODE	A549 EtOH 0.02pct Lung Carcinoma Cell Line	REMC
	ChromHMM	chr5:10706000..10722200	Quiescent/Low	Blood & T-cell	Primary T CD8+ memory cells from peripheral blood	REMC
	ChromHMM	chr5:10707000..10716600	Strong transcription	Blood & T-cell	Primary T cells from cord blood	REMC
	ChromHMM	chr5:10707600..10718200	Quiescent/Low	ESC	HUES48 Cell Line	REMC
	ChromHMM	chr5:10708200..10720200	Weak transcription	Other	Placenta Amnion	REMC
	ChromHMM	chr5:10708400..10719600	Weak transcription	Mesench	Adipose Derived Mesenchymal Stem Cell Cultured Cells	REMC
	ChromHMM	chr5:10708600..10713400	Weak transcription	Myosat	Muscle Satellite Cultured Cells	REMC
	ChromHMM	chr5:10706600..10717000	Strong transcription	ENCODE	HepG2 Hepatocellular Carcinoma Cell Line	REMC
	ChromHMM	chr5:10708000..10719400	Weak transcription	ENCODE	HMEC Mammary Epithelial Primary Cells	REMC
	ChromHMM	chr5:10708000..10716800	Strong transcription	ENCODE	Monocytes-CD14+ RO01746 Primary Cells	REMC
	ChromHMM	chr5:10703000..10737400	Quiescent/Low	Brain	Brain Angular Gyrus	REMC
	ChromHMM	chr5:10703400..10724600	Weak transcription	Other	Pancreatic Islets	REMC
	ChromHMM	chr5:10704200..10722800	Quiescent/Low	Brain	Fetal Brain Male	REMC
	ChromHMM	chr5:10704200..10724000	Quiescent/Low	Brain	Brain Inferior Temporal Lobe	REMC
	ChromHMM	chr5:10704200..10724800	Quiescent/Low	Brain	Brain Dorsolateral Prefrontal Cortex	REMC
	ChromHMM	chr5:10704400..10725000	Weak transcription	Brain	Brain Hippocampus Middle	REMC
	ChromHMM	chr5:10704800..10724400	Weak transcription	Sm. Muscle	Duodenum Smooth Muscle	REMC
	ChromHMM	chr5:10704800..10726800	Weak transcription	Brain	Brain Substantia Nigra	REMC
	ChromHMM	chr5:10705000..10723800	Weak transcription	Brain	Brain Cingulate Gyrus	REMC
	ChromHMM	chr5:10705000..10724800	Weak transcription	Digestive	Colonic Mucosa	REMC
	ChromHMM	chr5:10705600..10747000	Weak transcription	ESC	H9 Cell Line	REMC
	ChromHMM	chr5:10705800..10724800	Weak transcription	Adipose	Adipose Nuclei	REMC
	ChromHMM	chr5:10705800..10728800	Quiescent/Low	Blood & T-cell	Primary T CD8+ naive cells from peripheral blood	REMC
	ChromHMM	chr5:10705800..10731800	Weak transcription	Blood & T-cell	Primary T regulatory cells fromÃÂ peripheralÃÂ blood	REMC
	ChromHMM	chr5:10705800..10743400	Weak transcription	Blood & T-cell	Primary T helper naive cells fromÃÂ peripheralÃÂ blood	REMC
	ChromHMM	chr5:10706000..10728800	Quiescent/Low	Blood & T-cell	Primary T helper naive cells from peripheral blood	REMC
	ChromHMM	chr5:10706200..10723400	Weak transcription	Neurosph	Cortex derived primary cultured neurospheres	REMC
	ChromHMM	chr5:10706200..10724800	Quiescent/Low	Muscle	Psoas Muscle	REMC
	ChromHMM	chr5:10706200..10731800	Weak transcription	iPSC	iPS-20b Cell Line	REMC
	ChromHMM	chr5:10706200..10741400	Weak transcription	Blood & T-cell	Primary T helper cells PMA-I stimulated	REMC
	ChromHMM	chr5:10706400..10724800	Quiescent/Low	Blood & T-cell	Primary T helper memory cells from peripheral blood 2	REMC
	ChromHMM	chr5:10706600..10744400	Weak transcription	Blood & T-cell	Primary T helper 17 cells PMA-I stimulated	REMC
	ChromHMM	chr5:10707400..10729600	Quiescent/Low	ESC	HUES64 Cell Line	REMC
	ChromHMM	chr5:10707400..10733200	Quiescent/Low	Blood & T-cell	Primary T helper memory cells from peripheral blood 1	REMC
	ChromHMM	chr5:10707400..10740400	Quiescent/Low	ESC	ES-WA7 Cell Line	REMC
	ChromHMM	chr5:10707600..10727200	Strong transcription	HSC & B-cell	Primary hematopoietic stem cells short term culture	REMC
	ChromHMM	chr5:10707600..10760000	Quiescent/Low	ES-deriv	H1 BMP4 Derived Mesendoderm Cultured Cells	REMC
	ChromHMM	chr5:10707800..10724600	Weak transcription	Heart	Left Ventricle	REMC
	ChromHMM	chr5:10708000..10729800	Weak transcription	ES-deriv	H1 Derived Neuronal Progenitor Cultured Cells	REMC
	ChromHMM	chr5:10708000..10742800	Weak transcription	ESC	ES-UCSF4 Cell Line	REMC
	ChromHMM	chr5:10710000..10726800	Quiescent/Low	iPSC	iPS-15b Cell Line	REMC
	ChromHMM	chr5:10710200..10723600	Strong transcription	ES-deriv	hESC Derived CD56+ Mesoderm Cultured Cells	REMC
	ChromHMM	chr5:10710200..10725200	Quiescent/Low	ESC	H1 Cell Line	REMC
	ChromHMM	chr5:10710200..10740200	Weak transcription	iPSC	iPS-18 Cell Line	REMC
	ChromHMM	chr5:10710600..10738600	Weak transcription	ESC	ES-I3 Cell Line	REMC
	ChromHMM	chr5:10708000..10725400	Weak transcription	Heart	Right Ventricle	REMC
	ChromHMM	chr5:10705800..10725000	Weak transcription	Muscle	Skeletal Muscle Female	REMC
	ChromHMM	chr5:10708600..10724200	Weak transcription	ENCODE	HSMM cell derived Skeletal Muscle Myotubes Cell Line	REMC
	ChromHMM	chr5:10710800..10725000	Quiescent/Low	iPSC	iPS DF 6.9 Cell Line	REMC
	ChromHMM	chr5:10710800..10725200	Weak transcription	ESC	HUES6 Cell Line	REMC
	ChromHMM	chr5:10710800..10733600	Weak transcription	Brain	Fetal Brain Female	REMC
	ChromHMM	chr5:10711000..10726600	Weak transcription	iPSC	iPS DF 19.11 Cell Line	REMC
	ChromHMM	chr5:10711000..10740000	Weak transcription	Sm. Muscle	Rectal Smooth Muscle	REMC
	ChromHMM	chr5:10711200..10724800	Quiescent/Low	Sm. Muscle	Colon Smooth Muscle	REMC
	ChromHMM	chr5:10711400..10731800	Weak transcription	ES-deriv	hESC Derived CD56+ Ectoderm Cultured Cells	REMC
	ChromHMM	chr5:10711600..10726400	Weak transcription	Heart	Fetal Heart	REMC
	ChromHMM	chr5:10712200..10728400	Weak transcription	Brain	Brain Germinal Matrix	REMC
	ChromHMM	chr5:10711000..10724200	Weak transcription	Muscle	Skeletal Muscle Male	REMC
	ChromHMM	chr5:10708600..10720000	Weak transcription	ENCODE	NHDF-Ad Adult Dermal Fibroblast Primary Cells	REMC
	ChromHMM	chr5:10708800..10713400	Weak transcription	ENCODE	HSMM Skeletal Muscle Myoblasts Cell Line	REMC
	ChromHMM	chr5:10708800..10716400	Strong transcription	Mesench	Mesenchymal Stem Cell Derived Chondrocyte Cultured Cells	REMC
	ChromHMM	chr5:10708800..10719600	Weak transcription	ENCODE	NH-A Astrocytes Primary Cells	REMC
	ChromHMM	chr5:10708800..10722400	Strong transcription	Digestive	Fetal Intestine Large	REMC
	ChromHMM	chr5:10709000..10714200	Strong transcription	ENCODE	NHLF Lung Fibroblast Primary Cells	REMC
	ChromHMM	chr5:10709000..10715400	Weak transcription	Other	Lung	REMC
	ChromHMM	chr5:10709000..10721000	Strong transcription	Epithelial	Foreskin Keratinocyte Primary Cells skin02	REMC
	ChromHMM	chr5:10709400..10716400	Strong transcription	Blood & T-cell	Primary mononuclear cells fromÃÂ peripheralÃÂ blood	REMC
	ChromHMM	chr5:10709400..10717800	Strong transcription	HSC & B-cell	Primary monocytes from peripheral blood	REMC
	ChromHMM	chr5:10709800..10716800	Strong transcription	HSC & B-cell	Primary hematopoietic stem cells G-CSF-mobilized Male	REMC
	ChromHMM	chr5:10710600..10716800	Strong transcription	HSC & B-cell	Primary hematopoietic stem cells	REMC
	ChromHMM	chr5:10710800..10716800	Strong transcription	Epithelial	Foreskin Fibroblast Primary Cells skin01	REMC
	ChromHMM	chr5:10710800..10718600	Strong transcription	IMR90	IMR90 fetal lung fibroblasts Cell Line	REMC
	ChromHMM	chr5:10710800..10719000	Strong transcription	Muscle	Fetal Muscle Leg	REMC
	ChromHMM	chr5:10711000..10714000	Strong transcription	HSC & B-cell	Primary B cells from cord blood	REMC
	ChromHMM	chr5:10711000..10716200	Strong transcription	Epithelial	Foreskin Fibroblast Primary Cells skin02	REMC
	ChromHMM	chr5:10711400..10716400	Strong transcription	Epithelial	Foreskin Keratinocyte Primary Cells skin03	REMC
	ChromHMM	chr5:10711600..10715600	Weak transcription	HSC & B-cell	Primary B cells from peripheral blood	REMC
	ChromHMM	chr5:10711800..10716400	Strong transcription	Other	Placenta	REMC
	ChromHMM	chr5:10712400..10716200	Strong transcription	Neurosph	Ganglion Eminence derived primary cultured neurospheres	REMC
	ChromHMM	chr5:10711400..10715200	Weak transcription	Digestive	Rectal Mucosa Donor 29	REMC
	ChromHMM	chr5:10711800..10715200	Weak transcription	Digestive	Rectal Mucosa Donor 31	REMC
	ChromHMM	chr5:10711000..10714600	Weak transcription	Digestive	Sigmoid Colon	REMC
	ChromHMM	chr5:10712400..10716200	Strong transcription	Thymus	Thymus	REMC
	ChromHMM	chr5:10711800..10715400	Weak transcription	Other	Spleen	REMC
	ChromHMM	chr5:10711400..10714200	Genic enhancers	ENCODE	GM12878 Lymphoblastoid Cell Line	REMC
	ChromHMM	chr5:10710600..10715000	Weak transcription	ENCODE	HUVEC Umbilical Vein Endothelial Primary Cells	REMC
	ChromHMM	chr5:10709600..10714000	Genic enhancers	ENCODE	K562 Leukemia Cell Line	REMC
	ChromHMM	chr5:10711800..10720000	Weak transcription	ENCODE	NHEK-Epidermal Keratinocyte Primary Cells	REMC
	ChromHMM	chr5:10709600..10715000	Weak transcription	ENCODE	Osteoblast Primary Cells	REMC
	ChromHMM	chr5:10709800..10713600	Genic enhancers	ES-deriv	H1 BMP4 Derived Trophoblast Cultured Cells	REMC
	ChromHMM	chr5:10709800..10713600	Weak transcription	Sm. Muscle	Stomach Smooth Muscle	REMC
	ChromHMM	chr5:10710600..10713600	Strong transcription	Digestive	Esophagus	REMC
	ChromHMM	chr5:10711200..10713400	Weak transcription	Mesench	Bone Marrow Derived Cultured Mesenchymal Stem Cells	REMC
	ChromHMM	chr5:10711400..10713400	Weak transcription	Muscle	Fetal Muscle Trunk	REMC
	ChromHMM	chr5:10711600..10713600	Weak transcription	Thymus	Fetal Thymus	REMC
	ChromHMM	chr5:10712200..10715400	Strong transcription	ES-deriv	H1 Derived Mesenchymal Stem Cells	REMC
	ChromHMM	chr5:10712400..10714800	Heterochromatin	ES-deriv	H9 Derived Neuron Cultured Cells	REMC
	ChromHMM	chr5:10713200..10714200	Strong transcription	Epithelial	Breast variant Human Mammary Epithelial Cells (vHMEC)	REMC
	ChromHMM	chr5:10712400..10714000	Strong transcription	Blood & T-cell	Primary T cells fromÃÂ peripheralÃÂ blood	REMC
	ChromHMM	chr5:10712800..10715400	Weak transcription	Epithelial	Foreskin Melanocyte Primary Cells skin01	REMC
	ChromHMM	chr5:10713200..10713600	Flanking Active TSS	Other	Liver	REMC
	ChromHMM	chr5:10713000..10713400	Flanking Active TSS	Digestive	Duodenum Mucosa	REMC
	ChromHMM	chr5:10713000..10714000	Strong transcription	Other	Fetal Adrenal Gland	REMC
	ChromHMM	chr5:10713200..10714000	Genic enhancers	Digestive	Gastric	REMC
	ChromHMM	chr5:10712600..10713800	Weak transcription	Digestive	Small Intestine	REMC
	ChromHMM	chr5:10712800..10713600	Enhancers	Digestive	Stomach Mucosa	REMC
	ChromHMM	chr5:10712800..10713600	Strong transcription	ENCODE	Dnd41 TCell Leukemia Cell Line	REMC
	ChromHMM	chr5:10712600..10716800	Strong transcription	HSC & B-cell	Primary hematopoietic stem cells G-CSF-mobilized Female	REMC
	ChromHMM	chr5:10712600..10720800	Weak transcription	HSC & B-cell	Primary Natural Killer cells fromÃÂ peripheralÃÂ blood	REMC
	ChromHMM	chr5:10712800..10716200	Genic enhancers	Other	Pancreas	REMC
	ChromHMM	chr5:10713000..10715800	Weak transcription	HSC & B-cell	Primary neutrophils fromÃÂ peripheralÃÂ blood	REMC
	ChromHMM	chr5:10713000..10716400	Strong transcription	Blood & T-cell	Primary T helper cells fromÃÂ peripheralÃÂ blood	REMC
	ChromHMM	chr5:10713000..10716400	Strong transcription	ENCODE	HeLa-S3 Cervical Carcinoma Cell Line	REMC
	ChromHMM	chr5:10713000..10717800	Quiescent/Low	Heart	Right Atrium	REMC
	ChromHMM	chr5:10713200..10716200	Strong transcription	Epithelial	Breast Myoepithelial Primary Cells	REMC
	ChromHMM	chr5:10713200..10716800	Strong transcription	Heart	Aorta	REMC
	ChromHMM	chr5:10713200..10716800	Strong transcription	Other	Ovary	REMC

[truncated: 11 more sheets: Table S9c, Table S9d, Table S10, Table S11, Table S12, Table S13, Table S14a, Table S14b, Table S14c, Table S14d, Table S15]
